# Supplementary material for: ﻿A taxonomic revision of Cenchrus L. (Poaceae) in Thailand, with lectotypification of Pennisetummacrostachyum Benth
Source: PhytoKeys. 2023 Sep 28;234:1–33. doi: 10.3897/phytokeys.234.106486 (PMC10557033; doi:10.3897/phytokeys.234.106486)
Supplement: XML Treatment for Cenchrus [file phytokeys.234.106486-treatment1.xml]

<!DOCTYPE tp:taxon-treatment
  PUBLIC "-//TaxonX//DTD Taxonomic Treatment Publishing DTD v0 20100105//EN" "tax-treatment-NSO.dtd">
<tp:taxon-treatment xmlns:tp="http://www.plazi.org/taxpub"><tp:treatment-meta><kwd-group><label>Taxon classification</label><kwd>
              <named-content content-type="kingdom">Plantae</named-content>
            </kwd><kwd>
              <named-content content-type="order">Poales</named-content>
            </kwd><kwd>
              <named-content content-type="family">Poaceae</named-content>
            </kwd></kwd-group><mixed-citation publication-type="journal"><person-group><name><surname>Wessapak</surname><given-names>Paweena</given-names></name><name><surname>Ngernsaengsaruay</surname><given-names>Chatchai</given-names></name><name><surname>Duangjai</surname><given-names>Suthee</given-names></name></person-group><article-title>﻿A taxonomic revision of <italic><tp:taxon-name><tp:taxon-name-part taxon-name-part-type="genus" reg="Cenchrus">Cenchrus</tp:taxon-name-part></tp:taxon-name></italic> L. (<tp:taxon-name><tp:taxon-name-part taxon-name-part-type="family">Poaceae</tp:taxon-name-part></tp:taxon-name>) in Thailand, with lectotypification of <italic><tp:taxon-name><tp:taxon-name-part taxon-name-part-type="genus" reg="Pennisetum">Pennisetum</tp:taxon-name-part><tp:taxon-name-part taxon-name-part-type="species" reg="macrostachyum">macrostachyum</tp:taxon-name-part></tp:taxon-name></italic> Benth.</article-title><source>PhytoKeys</source><day>28</day><month>09</month><year>2023</year><volume>234</volume><fpage>1</fpage><lpage>33</lpage><pub-id pub-id-type="doi">10.3897/phytokeys.234.106486</pub-id></mixed-citation></tp:treatment-meta><tp:nomenclature><label>﻿</label><tp:taxon-name>
            <object-id xmlns:xlink="http://www.w3.org/1999/xlink" content-type="arpha" xlink:type="simple">13BB1AA1-2A33-52C4-BF12-88016B0AFED7</object-id>
            <tp:taxon-name-part taxon-name-part-type="genus" reg="Cenchrus">Cenchrus</tp:taxon-name-part>
          </tp:taxon-name><tp:taxon-authority>L., Sp. Pl.: 1049. 1753</tp:taxon-authority><tp:nomenclature-citation-list><tp:nomenclature-citation><tp:taxon-name>
                <tp:taxon-name-part taxon-name-part-type="genus" reg="Pennisetum">Pennisetum</tp:taxon-name-part>
              </tp:taxon-name><comment>Rich. in Pers., Syn. Pl. 1: 72. 1805. Type species: <tp:taxon-name><tp:taxon-name-part taxon-name-part-type="genus" reg="Pennisetum">Pennisetum</tp:taxon-name-part><tp:taxon-name-part taxon-name-part-type="species" reg="typhoideum">typhoideum</tp:taxon-name-part></tp:taxon-name> Rich.</comment></tp:nomenclature-citation><tp:nomenclature-citation><tp:taxon-name>
                <tp:taxon-name-part taxon-name-part-type="genus" reg="Odontelytrum">Odontelytrum</tp:taxon-name-part>
              </tp:taxon-name><comment>Hack., Oesterr. Bot. Z. 48: 86. 1898. Type species: <tp:taxon-name><tp:taxon-name-part taxon-name-part-type="genus" reg="Odontelytrum">Odontelytrum</tp:taxon-name-part><tp:taxon-name-part taxon-name-part-type="species" reg="abyssinicum">abyssinicum</tp:taxon-name-part></tp:taxon-name> Hack.</comment></tp:nomenclature-citation><tp:nomenclature-citation><tp:taxon-name>
                <tp:taxon-name-part taxon-name-part-type="genus" reg="Snowdenia">Snowdenia</tp:taxon-name-part>
              </tp:taxon-name><comment>C. E. Hubb., Bull. Misc. Inform. Kew 1929: 30. 1929. Type species: <tp:taxon-name><tp:taxon-name-part taxon-name-part-type="genus" reg="Snowdenia">Snowdenia</tp:taxon-name-part><tp:taxon-name-part taxon-name-part-type="species" reg="microcarpha">microcarpha</tp:taxon-name-part></tp:taxon-name> C. E. Hubb.</comment></tp:nomenclature-citation><tp:nomenclature-citation><tp:taxon-name>
                <tp:taxon-name-part taxon-name-part-type="genus" reg="Kikuyuochloa">Kikuyuochloa</tp:taxon-name-part>
              </tp:taxon-name><comment>H. Scholz. Feddes Repert. 117: 513. 2006. Type species: <tp:taxon-name><tp:taxon-name-part taxon-name-part-type="genus" reg="Kikuyuochloa">Kikuyuochloa</tp:taxon-name-part><tp:taxon-name-part taxon-name-part-type="species" reg="clandestina">clandestina</tp:taxon-name-part></tp:taxon-name> (Hochst. ex Chiov.) H. Scholz (Basionym: <tp:taxon-name><tp:taxon-name-part taxon-name-part-type="genus" reg="Pennisetum">Pennisetum</tp:taxon-name-part><tp:taxon-name-part taxon-name-part-type="species" reg="clandestinum">clandestinum</tp:taxon-name-part></tp:taxon-name> Hochst. ex Chiov.)</comment></tp:nomenclature-citation></tp:nomenclature-citation-list></tp:nomenclature><tp:treatment-sec sec-type="type species" id="SECID0EMAAE"><title>Type species.</title><p><italic><tp:taxon-name><tp:taxon-name-part taxon-name-part-type="genus" reg="Cenchrus">Cenchrus</tp:taxon-name-part><tp:taxon-name-part taxon-name-part-type="species" reg="echinatus">echinatus</tp:taxon-name-part></tp:taxon-name></italic> L.</p></tp:treatment-sec><tp:treatment-sec sec-type="description" id="SECID0E4AAE"><title>Description.</title><p>Annual or perennial, tufted. <bold><italic>Culms</italic></bold> geniculate ascending or prostrate. <bold><italic>Leaf sheaths</italic></bold> with or without keeled conspicuous, margins hyaline or hairy. <bold><italic>Ligules</italic></bold> ciliolate membrane, ciliolate rim or a fringe of hairs. <bold><italic>Leaf blades</italic></bold> linear, margins scabrous, usually chartaceous. <bold><italic>Inflorescence</italic></bold> spiciform panicle, usually cylindrical; racemes very short or false spike. <bold><italic>Spikelets</italic></bold> 1–8 in cluster, subtended by involucre of bristles and spines, these free at base to forming a cup and burr-like, filiform, terete or flattened, spikelet dorsally compressed; sessile or pedicelled. <bold><italic>Lower glume</italic></bold> shorter than spikelet or absent. <bold><italic>Florets</italic></bold> 2. <bold><italic>Lower floret</italic></bold> male or sterile. <bold><italic>Lower lemma</italic></bold> variable. <bold><italic>Upper floret</italic></bold> bisexual. <bold><italic>Lodicules</italic></bold> present or absent.</p><p>A genus of approximately 107 pantropical species, seven species were introduced in Thailand and have become naturalised in the country (the taxonomic treatments and a key to the species excluding the species were introduced so as to be useful in Thailand, but were not found or recorded in their natural habitat).</p></tp:treatment-sec></tp:taxon-treatment>
