# Supplementary material for: ﻿A taxonomic revision of Cenchrus L. (Poaceae) in Thailand, with lectotypification of Pennisetummacrostachyum Benth
Source: PhytoKeys. 2023 Sep 28;234:1–33. doi: 10.3897/phytokeys.234.106486 (PMC10557033; doi:10.3897/phytokeys.234.106486)
Supplement: XML Treatment for Cenchrus brownii [file phytokeys.234.106486-treatment2.xml]

<!DOCTYPE tp:taxon-treatment
  PUBLIC "-//TaxonX//DTD Taxonomic Treatment Publishing DTD v0 20100105//EN" "tax-treatment-NSO.dtd">
<tp:taxon-treatment xmlns:tp="http://www.plazi.org/taxpub"><tp:treatment-meta><kwd-group><label>Taxon classification</label><kwd>
              <named-content content-type="kingdom">Plantae</named-content>
            </kwd><kwd>
              <named-content content-type="order">Poales</named-content>
            </kwd><kwd>
              <named-content content-type="family">Poaceae</named-content>
            </kwd></kwd-group><mixed-citation publication-type="journal"><person-group><name><surname>Wessapak</surname><given-names>Paweena</given-names></name><name><surname>Ngernsaengsaruay</surname><given-names>Chatchai</given-names></name><name><surname>Duangjai</surname><given-names>Suthee</given-names></name></person-group><article-title>﻿A taxonomic revision of <italic><tp:taxon-name><tp:taxon-name-part taxon-name-part-type="genus" reg="Cenchrus">Cenchrus</tp:taxon-name-part></tp:taxon-name></italic> L. (<tp:taxon-name><tp:taxon-name-part taxon-name-part-type="family">Poaceae</tp:taxon-name-part></tp:taxon-name>) in Thailand, with lectotypification of <italic><tp:taxon-name><tp:taxon-name-part taxon-name-part-type="genus" reg="Pennisetum">Pennisetum</tp:taxon-name-part><tp:taxon-name-part taxon-name-part-type="species" reg="macrostachyum">macrostachyum</tp:taxon-name-part></tp:taxon-name></italic> Benth.</article-title><source>PhytoKeys</source><day>28</day><month>09</month><year>2023</year><volume>234</volume><fpage>1</fpage><lpage>33</lpage><pub-id pub-id-type="doi">10.3897/phytokeys.234.106486</pub-id></mixed-citation></tp:treatment-meta><tp:nomenclature><label>﻿1.</label><tp:taxon-name>
            <object-id xmlns:xlink="http://www.w3.org/1999/xlink" content-type="arpha" xlink:type="simple">91310ED1-67F9-5CB9-B206-A59E5F6804FB</object-id>
            <tp:taxon-name-part taxon-name-part-type="genus" reg="Cenchrus">Cenchrus</tp:taxon-name-part>
            <tp:taxon-name-part taxon-name-part-type="species" reg="brownii">brownii</tp:taxon-name-part>
          </tp:taxon-name><tp:taxon-authority>Roem. &amp; Schult., Syst. Veg. 2: 258. 1817.</tp:taxon-authority><xref ref-type="fig" rid="F1">Figs 1</xref><xref ref-type="fig" rid="F2">, 2</xref><tp:nomenclature-citation-list><tp:nomenclature-citation><tp:taxon-name>
                <tp:taxon-name-part taxon-name-part-type="status">≡</tp:taxon-name-part>
                <tp:taxon-name-part taxon-name-part-type="genus" reg="Cenchrus">Cenchrus</tp:taxon-name-part>
                <tp:taxon-name-part taxon-name-part-type="species" reg="inflexus">inflexus</tp:taxon-name-part>
              </tp:taxon-name><comment> R. Br., Prodr. Fl. Nov. Holland.: 195. 1810. </comment></tp:nomenclature-citation><tp:nomenclature-citation><tp:taxon-name>
                <tp:taxon-name-part taxon-name-part-type="status">=</tp:taxon-name-part>
                <tp:taxon-name-part taxon-name-part-type="genus" reg="Cenchrus">Cenchrus</tp:taxon-name-part>
                <tp:taxon-name-part taxon-name-part-type="species" reg="viridis">viridis</tp:taxon-name-part>
              </tp:taxon-name><comment> Spreng., Syst. Veg. 1: 301. 1824. Type: West Indies, Guadeloupe, C. G. Bertero s.n. (holotype: B [B100248055] seen on digital image). ≡ <tp:taxon-name><tp:taxon-name-part taxon-name-part-type="genus" reg="Cenchrus">Cenchrus</tp:taxon-name-part><tp:taxon-name-part taxon-name-part-type="species" reg="echinatus">echinatus</tp:taxon-name-part><tp:taxon-name-part taxon-name-part-type="authority">L.</tp:taxon-name-part><tp:taxon-name-part taxon-name-part-type="infraspecific-rank">var.</tp:taxon-name-part><tp:taxon-name-part taxon-name-part-type="variety" reg="viridis">viridis</tp:taxon-name-part></tp:taxon-name> (Spreng.) Spreng., Fl. Brit. W. I.: 556. 1864. </comment></tp:nomenclature-citation><tp:nomenclature-citation><tp:taxon-name>
                <tp:taxon-name-part taxon-name-part-type="status">=</tp:taxon-name-part>
                <tp:taxon-name-part taxon-name-part-type="genus" reg="Cenchrus">Cenchrus</tp:taxon-name-part>
                <tp:taxon-name-part taxon-name-part-type="species" reg="hexaflorus">hexaflorus</tp:taxon-name-part>
              </tp:taxon-name><comment> Blanco, Fl. Filip.: 36. 1837. Type: Philippines, Manila, Luzon, Feb 1915, <italic>E. D. Merrill Sp. Blancoan. 811</italic> (neotype, designated by <xref ref-type="bibr" rid="B24">Merrill 1918</xref>, pg. 68: US n.v.; isoneotypes: L n.v., P [P00642071!], W n.v.). </comment></tp:nomenclature-citation><tp:nomenclature-citation><tp:taxon-name>
                <tp:taxon-name-part taxon-name-part-type="status">=</tp:taxon-name-part>
                <tp:taxon-name-part taxon-name-part-type="genus" reg="Cenchrus">Cenchrus</tp:taxon-name-part>
                <tp:taxon-name-part taxon-name-part-type="species" reg="dactylolepis">dactylolepis</tp:taxon-name-part>
              </tp:taxon-name><comment> Steud., Syn. Pl. Glumac. 1: 109. 1854. Type: Surinam, 1843, <italic>F. W. R. Hostmann 12a</italic> (holotype: P [P00642090!]; isotype: BAA n.v.). </comment></tp:nomenclature-citation></tp:nomenclature-citation-list></tp:nomenclature><tp:treatment-sec sec-type="material" id="SECID0E1PAE"><title>Type.</title><p>Australia, Arnheim South Bay, 6 Feb 1803, <italic>R. Brown 6140</italic> (lectotype, designated by <xref ref-type="bibr" rid="B10">DeLisle 1963</xref>, pg. 280: BM [BM000795713!]; isolectotypes: E [E00381727] seen on digital image, K [K000215260!], P [P00642070!], US (frag.) n.v.).</p></tp:treatment-sec><tp:treatment-sec sec-type="description" id="SECID0EGQAE"><title>Description.</title><p>Annual, tufted, <bold><italic>Culms</italic></bold> geniculate ascending, 30–80 cm high; nodes glabrous; internode subterete, 5–13 cm long, 1–3 mm in diam., glabrous. <bold><italic>Leaf sheaths</italic></bold> 4.5–10 cm long, margins membranous, glabrous. <bold><italic>Ligules</italic></bold> a fringe of hairs, 0.5–1 mm long. <bold><italic>Collar</italic></bold> glabrous. <bold><italic>Leaf blades</italic></bold> linear, 14–38 × 0.6–1 cm, apex acute, base rounded, margins scabrous, chartaceous, usually conduplicate, glabrous on both surfaces. <bold><italic>Inflorescence</italic></bold> spiciform panicle, 14–43 × 0.8–1.2 cm (including bristles); central axis angular, 5.5–10 cm long, axis internode 0.5–2 mm long, scabrous to glabrescent; peduncle terete, 7–34 cm long, glabrous or scabrous; short racemes crowded along central axis; raceme with (1–)2–3 spikelets in cluster, all sessile, subtended by an involucre of burr-like spines and bristles. <bold><italic>Involucre</italic></bold> compose of outer and inner circles; outer circle usually longer than inner circle; outer involucre of bristles, numerous and filamentous, free, 1–6 mm long, one conspicuous longest bristle 4.5–9 mm long, retrorsely scabrous; inner involucre of 6–10 flattened spines, 4–5.2 mm long, connate at lower part 1–3 mm long, burr-like forming, a cup up to 5 mm in diam., coriaceous, puberulose and retrorsely scabrous; involucre falling with spikelets; stipe (raceme-based) 1–2 mm long, hairy. <bold><italic>Spikelets</italic></bold> dorsally compressed, lanceolate, 3.6–5.5 × 1–1.7 mm. <bold><italic>Lower glume</italic></bold> usually absent, if well-developed, ovate, 0.6–1.2 × 0.3–0.5 mm, apex acute, membranous, glabrous, 1-nerved. <bold><italic>Upper glume</italic></bold> ovate or lanceolate-ovate, 3–4 × 1.2–1.8 mm, apex acute or acuminate, membranous to chartaceous, glabrous, 3 or 5-nerved. <bold><italic>Florets</italic></bold> 2. <bold><italic>Lower floret</italic></bold> male or sterile. <bold><italic>Lower lemma</italic></bold> lanceolate, 3.5–5 × 1–1.5 mm, apex acute or acuminate, membranous to chartaceous, glabrous, 3 or 5-nerved. <bold><italic>Lower palea</italic></bold> lanceolate-oblong, 3.2–5 × 0.8–1 mm, apex acute or acuminate, margins folded with antrorsely scabrous, membranous, glabrous, 2-nerved or palea absent. <bold><italic>Upper floret</italic></bold> bisexual. <bold><italic>Upper lemma</italic></bold> lanceolate or ovate-lanceolate, 2.5–5 × 1–1.8 mm, apex acute or acuminate, margins hyaline, coriaceous, glabrous, 5-nerved. <bold><italic>Upper palea</italic></bold> lanceolate, 2.5–5 × 0.9–1.5 mm, apex acuminate, margins hyaline, coriaceous, glabrous, 2-keeled, 2-nerved. <bold><italic>Lodicules</italic></bold> 2, ca. 0.5 mm long, truncate. <bold><italic>Stamens</italic></bold> 3; filament ca. 3 mm long; anther yellow 1–1.6 mm long. <bold><italic>Pistil</italic></bold> ovary elliptic, 0.6–1 × 0.2–0.3 mm; style 2; stigma plumose. <bold><italic>Caryopsis</italic></bold> obovoid or ellipsoid, gibbous, 1.5–2.5 × 1–1.7 mm.</p><fig id="F1" position="float" orientation="portrait"><object-id xmlns:xlink="http://www.w3.org/1999/xlink" content-type="doi" xlink:type="simple">10.3897/phytokeys.234.106486.figure1</object-id><object-id xmlns:xlink="http://www.w3.org/1999/xlink" content-type="arpha" xlink:type="simple">21F30943-8EC7-579D-B32B-7BA86EEB0008</object-id><label>Figure 1.</label><caption><p><italic><tp:taxon-name><tp:taxon-name-part taxon-name-part-type="genus" reg="Cenchrus">Cenchrus</tp:taxon-name-part><tp:taxon-name-part taxon-name-part-type="species" reg="brownii">brownii</tp:taxon-name-part></tp:taxon-name></italic> Roem. &amp; Schult <bold>A</bold> habit <bold>B</bold> ligule <bold>C</bold> spikelets with involucre <bold>D</bold> lower glumes <bold>E</bold> upper glumes <bold>F</bold> lower lemmas <bold>G</bold> lower paleas <bold>H</bold> upper lemmas <bold>I</bold> upper paleas <bold>J</bold> caryopsis. (Drawn from <italic>P. Wessapak 365</italic> by Paweena Wessapak).</p></caption><graphic xmlns:xlink="http://www.w3.org/1999/xlink" xlink:href="phytokeys-234-001_article-106486__-g001.jpg" position="float" orientation="portrait" xlink:type="simple" id="oo_913558.jpg"><uri content-type="original_file" xlink:type="simple">https://binary.pensoft.net/fig/913558</uri></graphic></fig></tp:treatment-sec><tp:treatment-sec sec-type="distribution" id="SECID0ENUAE"><title>Distribution.</title><p>Native to tropical and subtropical America. Introduced to Southeast Asia and Oceania.</p></tp:treatment-sec><tp:treatment-sec sec-type="distribution" id="SECID0ESUAE"><title>Distribution in Thailand.</title><p>NORTHERN: Chiang Mai (Mae Rim, Doi Suthep-Pui, Mueang Chiang Mai), Tak (Wang Chao Forest, Bhumibol Dam), Sukhothai (Sawan Khalok), Kamphaeng Phet (Phran Kratai), Nakhon Sawan; NORTH-EASTERN: Khon Kaen (Chum Phae); EASTERN: Nakhon Ratchasima (Pak Chong), Amnat Charoen; South-Western: Uthai Thani (Khao Phraya Phai Ruea), Kanchanaburi (Sai Yok, Ban Kao), Ratchaburi (Huai Yang), Prachuap Khiri Khun (Pran Buri, Hat Sai Noi); CENTRAL: Lop Buri (Sap Champa), Suphan Buri (U Thong, Bang Pla Ma), Samut Prakan (Pak Nam), Bangkok (Phu Khao Thong, Chatuchak); SOUTH-EASTERN: Chon Buri (Sattahip, Si Racha), Rayong (Klaeng); PENINSULAR: Chumphon, Ranong (Kraburi), Phuket (Hat Nai Yang), Nakhon Si Thammarat, Satun (Tarutao), Songkhla (Hat Yai).</p><fig id="F2" position="float" orientation="portrait"><object-id xmlns:xlink="http://www.w3.org/1999/xlink" content-type="doi" xlink:type="simple">10.3897/phytokeys.234.106486.figure2</object-id><object-id xmlns:xlink="http://www.w3.org/1999/xlink" content-type="arpha" xlink:type="simple">EB4C35FE-64AF-5A46-8D52-144ABD92D0CC</object-id><label>Figure 2.</label><caption><p><italic><tp:taxon-name><tp:taxon-name-part taxon-name-part-type="genus" reg="Cenchrus">Cenchrus</tp:taxon-name-part><tp:taxon-name-part taxon-name-part-type="species" reg="brownii">brownii</tp:taxon-name-part></tp:taxon-name></italic> Roem. &amp; Schult <bold>A</bold> habitat <bold>B</bold> habit <bold>C</bold> inflorescence <bold>D</bold> spikelets with involucre. (Photographs: Paweena Wessapak).</p></caption><graphic xmlns:xlink="http://www.w3.org/1999/xlink" xlink:href="phytokeys-234-001_article-106486__-g002.jpg" position="float" orientation="portrait" xlink:type="simple" id="oo_913559.jpg"><uri content-type="original_file" xlink:type="simple">https://binary.pensoft.net/fig/913559</uri></graphic></fig></tp:treatment-sec><tp:treatment-sec sec-type="habitat" id="SECID0EXVAE"><title>Habitat and ecology.</title><p>In wastelands, open areas by the roadside, the edge of rice fields and the edge of deciduous and evergreen forests at elevations between 0 and 500 m above mean sea level (a.m.s.l.). Flowering and fruiting throughout the year.</p></tp:treatment-sec><tp:treatment-sec sec-type="Vernacular name" id="SECID0E3VAE"><title>Vernacular name.</title><p>Ya bung (หญ้าบุ้ง); Brown’s burgrass, Brown’s sandbur, Fine-bristle burgrass, Fine-bristle sandbur, Slim-bristle sandbur (English).</p></tp:treatment-sec><tp:treatment-sec sec-type="material" id="SECID0EBWAE"><title>Specimens examined.</title><p><bold>Thailand. Amnat Charoen</bold>: 28 Oct 2001, <italic>S. Laegaard &amp; M. Norsaengsri 21856</italic> (AAU, BKF, QBG); <bold>Bangkok</bold>: Bang Khen, 12 Nov 1952, <italic>K. Suvatabandhu 33</italic> (BK); Chatuchak, Lat Yao, 26 Dec 2016, <italic>P. Wessapak 346</italic> (BK); Kasetsart University, 12 Sep 2017, <italic>P. Wessapak 393</italic> (BK); Phu Khao Thong, 18 Dec 1955, <italic>T. Smitinand 3147</italic> (BKF); 14 Mar 1920, <italic>A. F. G. Kerr 4063</italic> (BM, K); 5 Jan 1958, <italic>Th. Sørensen, K. Larsen &amp; B. Hansen 22</italic> (C, K); 4 Apr 1958, <italic>Th. Sørensen, K. Larsen &amp; B. Hansen 7904</italic> (BKF, C, K); <bold>Chiang Mai</bold>: Doi Suthep-Pui, 7 Nov 1988, <italic>W. Nanakorn et al. 2296</italic> (QBG); Mae Rim, 8 Aug 1994, <italic>W. Nanakorn et al. 2167</italic> (QBG); ibid., 15 Sep 1995, <italic>W. Nanakorn et al. 4219</italic> (QBG); ibid., 28 Nov 1995, <italic>W. Nanakorn et al. 5377</italic> (QBG); Mueang Chiang Mai, 13 Sep 1995, <italic>W. Nanakorn et al. 4277</italic> (QBG); <bold>Chon Buri</bold>: Sattahip, 26 Nov 1964, <italic>S. Sutheesorn 224</italic> (BK); Si Racha, 8 Nov 1992, <italic>J. F. Maxwell 92-709</italic> (P); 30 May 1964, <italic>C. Hambananda 218</italic> (BKF); <bold>Chumphon</bold>: 6 Apr 1967, <italic>S. Sutheesorn 2127</italic> (BK); <bold>Kamphaeng Phet</bold>: Phran Kratai, Khui Ban Ong, Ban Rai Dong, 22 Oct 1992, <italic>J. F. Maxwell 92-648</italic> (AAU, BKF, P); <bold>Kanchanaburi</bold>: Ban Kao, 8 Nov 1961, <italic>K. Larsen 8044</italic> (C, K); Sai Yok, 15 Aug 2004, <italic>S. Sirimongkol 136</italic> (BKF); Sai Yok, Lum Sum, 17 Feb 2000, <italic>J. F. Maxwell 00-61</italic> (BKF); Sai Yok, Sai Yok Noi, 5 Nov 1979, <italic>T. Shimizu, H. Toyokuni, H. Koyama, T. Yahara &amp; C. Niyomdham T- 21696</italic> (BKF); <bold>Khon Kaen</bold>: Chum Phae, 29 Oct 2001, <italic>S. Laegaard &amp; M. Norsaengsri 21870</italic> (AAU, BKF, QBG); Khon Kaen University, 24 Oct 1982, <italic>P. Chantharanothai 247</italic> (KKU); ibid., 20 Nov 1997, <italic>S. Saensuk s.n.</italic> (KKU); <bold>Lop Buri</bold>: Sap Champa, 19 Nov 1984, <italic>G. Murata, C. Phengklai, S. Mitsuta, T. Yahara, H. Nagamasu &amp; N. Nantasan T-68121</italic> (AAU, BKF); <bold>Nakhon Ratchasima</bold>: Pak Chong, 5 May 1971, <italic>P. Wisuthasom 10</italic> (BK); ibid., 10 Oct 1979, T. <italic>Shimizu, H. Toyokuni, H. Koyama, T. Yahara &amp; T. Santisuk T-18228</italic> (BKF); <bold>Nakhon Sawan</bold>: 21 Jul 1973, <italic>G. Murata, N. Fukuoka &amp; C. Phengklai T-16582</italic> (BKF); <bold>Nakhon Si Thammarat</bold>: 27 May 1995, <italic>W. Nanakorn et al. 3626</italic> (QBG); <bold>Phuket</bold>: Thalaeng, Hat Nai Yang, 12 Sep 1996, <italic>W. Nanakorn et al. 7455</italic> (QBG); <bold>Prachuap Khiri Khun</bold>: Hat Sai Noi, 12 Nov 2017, <italic>P. Wessapak 435</italic> (BK)]; Pran Buri, 11 Nov 2017, <italic>P. Wessapak 430</italic> (BK); 14 Sep 1926, <italic>Put 241</italic> (BK, BM, K); 18 Aug 1967, <italic>T. Shimitzu, N. Fukuoka &amp; A. Nalampoon T-7644</italic> (BKF); <bold>Ranong</bold>: Kraburi, 17 Jan 1987, <italic>J. Supapol 284</italic> (PSU); <bold>Ratchaburi</bold>: Huai Yang, 9 Aug 1966, <italic>K. Larsen, T. Smitinand &amp; E. Warncke 1326</italic> (AAU, C, K, P); <bold>Rayong</bold>: Klaeng, 30 Apr 2017, <italic>P. Wessapak 365</italic> (BK); <bold>Samut Prakan</bold>: Pak Nam, 22 Apr 1924, <italic>A. Marcan 1692</italic> (BM); <bold>Satun</bold>: Tarutao, 23 Oct 1979, <italic>G. Congdon 99</italic> (AAU, PSU); <bold>Songkhla</bold>: Hat Yai, Prince of Songkhla University, 11 Mar 1986, <italic>J. F. Maxwell 86-163</italic> (AAU, PSU); <bold>Sukhothai</bold>: Sawan Khalok, <italic>D. E. Paray 17</italic> (K); <bold>Suphan Buri</bold>: Bang Pla Ma, Phai Kong Din, 17 Sep 2017, <italic>P. Wessapak 399</italic> (BK); U Thong, 26 Mar 2017, <italic>P. Wessapak 355</italic> (BK); <bold>Tak</bold>: Ban Na, 20 May 1959, <italic>T. Smitinand 513</italic> (BK); Rahaeng, 9 Jan 1904, <italic>E. Lindhard 56</italic> (C, K); <bold>Uthai Thani</bold>: Khao Phraya Phai Ruea, 7 Sep 1975, <italic>S. Sutheesorn 3426</italic> (BK).</p></tp:treatment-sec><tp:treatment-sec sec-type="notes" id="SECID0E61AE"><title>Note.</title><p>This species is similar to <italic><tp:taxon-name><tp:taxon-name-part taxon-name-part-type="genus" reg="Cenchrus">Cenchrus</tp:taxon-name-part><tp:taxon-name-part taxon-name-part-type="species" reg="echinatus">echinatus</tp:taxon-name-part></tp:taxon-name></italic> in terms of having involucre burr-like formation, but differing from the species by having a denser inflorescence, with the involucre usually having a longer outer bristle. In Thailand, it was introduced for foraging and has since become naturalised and is treated as a weed.</p></tp:treatment-sec><ref-list><ref id="B24"><mixed-citation xmlns:xlink="http://www.w3.org/1999/xlink" xlink:type="simple"><person-group><name name-style="western"><surname>Merrill</surname><given-names>ED</given-names></name></person-group> (<year>1918</year>) Species Blancoanae: a critical revision of the Philippine species of plants described by Blanco and by Llanos. Bureau of Printing, Manila. <ext-link xlink:href="10.5962/bhl.title.2116" ext-link-type="doi" xlink:type="simple">https://doi.org/10.5962/bhl.title.2116</ext-link></mixed-citation></ref><ref id="B10"><mixed-citation xmlns:xlink="http://www.w3.org/1999/xlink" xlink:type="simple"><person-group><name name-style="western"><surname>DeLisle</surname><given-names>DG</given-names></name></person-group> (<year>1963</year>) <article-title>Taxonomy and distribution of the genus <italic><tp:taxon-name><tp:taxon-name-part taxon-name-part-type="genus">Cenchrus</tp:taxon-name-part></tp:taxon-name></italic>.</article-title><source>Iowa State College Journal of Science</source><volume>37</volume>: <fpage>259</fpage>–<lpage>351</lpage>.</mixed-citation></ref></ref-list></tp:taxon-treatment>
