# Supplementary material for: ﻿A taxonomic revision of Cenchrus L. (Poaceae) in Thailand, with lectotypification of Pennisetummacrostachyum Benth
Source: PhytoKeys. 2023 Sep 28;234:1–33. doi: 10.3897/phytokeys.234.106486 (PMC10557033; doi:10.3897/phytokeys.234.106486)
Supplement: XML Treatment for Cenchrus ciliaris [file phytokeys.234.106486-treatment3.xml]

<!DOCTYPE tp:taxon-treatment
  PUBLIC "-//TaxonX//DTD Taxonomic Treatment Publishing DTD v0 20100105//EN" "tax-treatment-NSO.dtd">
<tp:taxon-treatment xmlns:tp="http://www.plazi.org/taxpub"><tp:treatment-meta><kwd-group><label>Taxon classification</label><kwd>
              <named-content content-type="kingdom">Plantae</named-content>
            </kwd><kwd>
              <named-content content-type="order">Poales</named-content>
            </kwd><kwd>
              <named-content content-type="family">Poaceae</named-content>
            </kwd></kwd-group><mixed-citation publication-type="journal"><person-group><name><surname>Wessapak</surname><given-names>Paweena</given-names></name><name><surname>Ngernsaengsaruay</surname><given-names>Chatchai</given-names></name><name><surname>Duangjai</surname><given-names>Suthee</given-names></name></person-group><article-title>﻿A taxonomic revision of <italic><tp:taxon-name><tp:taxon-name-part taxon-name-part-type="genus" reg="Cenchrus">Cenchrus</tp:taxon-name-part></tp:taxon-name></italic> L. (<tp:taxon-name><tp:taxon-name-part taxon-name-part-type="family">Poaceae</tp:taxon-name-part></tp:taxon-name>) in Thailand, with lectotypification of <italic><tp:taxon-name><tp:taxon-name-part taxon-name-part-type="genus" reg="Pennisetum">Pennisetum</tp:taxon-name-part><tp:taxon-name-part taxon-name-part-type="species" reg="macrostachyum">macrostachyum</tp:taxon-name-part></tp:taxon-name></italic> Benth.</article-title><source>PhytoKeys</source><day>28</day><month>09</month><year>2023</year><volume>234</volume><fpage>1</fpage><lpage>33</lpage><pub-id pub-id-type="doi">10.3897/phytokeys.234.106486</pub-id></mixed-citation></tp:treatment-meta><tp:nomenclature><label>﻿2.</label><tp:taxon-name>
            <object-id xmlns:xlink="http://www.w3.org/1999/xlink" content-type="arpha" xlink:type="simple">0253DFD0-3535-5548-9DBA-3D85DAD0537C</object-id>
            <tp:taxon-name-part taxon-name-part-type="genus" reg="Cenchrus">Cenchrus</tp:taxon-name-part>
            <tp:taxon-name-part taxon-name-part-type="species" reg="ciliaris">ciliaris</tp:taxon-name-part>
          </tp:taxon-name><tp:taxon-authority>L., Mant. Pl. Altera 2: 302. 1771.</tp:taxon-authority><xref ref-type="fig" rid="F3">Figs 3</xref><xref ref-type="fig" rid="F4">, 4</xref><tp:nomenclature-citation-list><tp:nomenclature-citation><tp:taxon-name>
                <tp:taxon-name-part taxon-name-part-type="status">≡</tp:taxon-name-part>
                <tp:taxon-name-part taxon-name-part-type="genus" reg="Pennisetum">Pennisetum</tp:taxon-name-part>
                <tp:taxon-name-part taxon-name-part-type="species" reg="ciliare">ciliare</tp:taxon-name-part>
              </tp:taxon-name><comment> (L.) Link, Hort. Berol. 1: 213. 1827. </comment></tp:nomenclature-citation><tp:nomenclature-citation><tp:taxon-name>
                <tp:taxon-name-part taxon-name-part-type="status">=</tp:taxon-name-part>
                <tp:taxon-name-part taxon-name-part-type="genus" reg="Pennisetum">Pennisetum</tp:taxon-name-part>
                <tp:taxon-name-part taxon-name-part-type="species" reg="petraeum">petraeum</tp:taxon-name-part>
              </tp:taxon-name><comment> Steud., Syn. Pl. Glumac. 1: 106. 1854. Type: Iran, Mar 1842, <italic>C. G. T. Kotschy 170</italic> (lectotype, designated by <xref ref-type="bibr" rid="B16">Gutiérrez and Morrone 2012</xref>, pg. 264: P [P00642074] seen on digital image; isolectotypes: K [K000244671!], P [P00642073] seen on digital image). </comment></tp:nomenclature-citation><tp:nomenclature-citation><tp:taxon-name>
                <tp:taxon-name-part taxon-name-part-type="status">=</tp:taxon-name-part>
                <tp:taxon-name-part taxon-name-part-type="genus" reg="Cenchrus">Cenchrus</tp:taxon-name-part>
                <tp:taxon-name-part taxon-name-part-type="species" reg="longifolius">longifolius</tp:taxon-name-part>
              </tp:taxon-name><comment> Hochst. ex Steud., Syn. Pl. Glumac. 1: 109. 1854. Type: Sudan, Arasch-Cool, 16 Oct 1839, <italic>C. G. T. Kotschy 190</italic> (holotype: P [P00442947!]; isotypes: BM [BM000923378!], E [E00200302] seen on digital image, G n.v., K [K000281252!], P [P00442951!, P00442948!]). </comment></tp:nomenclature-citation></tp:nomenclature-citation-list></tp:nomenclature><tp:treatment-sec sec-type="material" id="SECID0EN5AE"><title>Type.</title><p>South Africa, Cape, <italic>Koenig s.n</italic>. (lectotype, designated by Clayton &amp; Renvoize in Polhill (ed.) (1982, pg. 691): LINN [LINN-1217.9] seen on digital image).</p></tp:treatment-sec><tp:treatment-sec sec-type="description" id="SECID0E55AE"><title>Description.</title><p>Perennial, tufted, <bold><italic>Culms</italic></bold> geniculate ascending, 45–75 cm high; nodes glabrous; internode subterete, 4–13 mm long, 1–2 mm in diam., glabrous. <bold><italic>Leaf sheaths</italic></bold> keeled conspicuous, 4–8 cm long, margins hairy, glabrous or hairy. <bold><italic>Ligules</italic></bold> a fringe of hairs, 1–1.5 mm long. <bold><italic>Collar</italic></bold> glabrous. <bold><italic>Leaf blades</italic></bold> linear, 16–32 cm × 2–7 mm, apex acute, base rounded, margins scabrous, chartaceous, both surfaces hairy or lower surface glabrous and upper surface pilose. <bold><italic>Inflorescence</italic></bold> spiciform panicle, 17–33 × 1.5–2.2 cm (including bristles); central axis angular, 6–11 cm long, axis internode 0.5–1.5 mm long, scabrous and puberulose; peduncle terete, 8–25 cm long, scabrous; short raceme along central axis; raceme with (1–)2–3(–4) spikelets in cluster, all sessile, subtended by an involucre of bristles. <bold><italic>Involucre</italic></bold> composed of outer and inner circles; outer circle usually shorter than inner circle; outer involucre of bristles, numerous and filamentous, free, 1–7 mm long, antrorsely scabrous; inner involucre of 8–13 slightly flattened bristles with 6–11 mm long, connate only at the base less than 1 mm long, one conspicuous longest bristle 0.9–1.4 cm long, hairy and antrorsely scabrous; involucre falling with spikelets; stipe (raceme-based) ca. 0.5 mm long, hairy. <bold><italic>Spikelets</italic></bold> dorsally compressed, lanceolate, 3–4.4 × 1–1.1 mm. <bold><italic>Lower glume</italic></bold> ovate, 1.7–2.4 × 0.8–1.2 mm, apex acute, membranous, glabrous, 1-nerved. <bold><italic>Upper glume</italic></bold> ovate, 2–3 × 1–1.3 mm, apex acute, membranous, glabrous, 1-nerved. <bold><italic>Florets</italic></bold> 2. <bold><italic>Lower floret</italic></bold> sterile, rarely male. <bold><italic>Lower lemma</italic></bold> lanceolate or ovate-lanceolate, 3–4 × 1–1.5 mm, apex acute or mucronate, membranous, glabrous, 5 or 7-nerved. <bold><italic>Lower palea</italic></bold> elliptic or oblong, 2–3 × ca. 0.6 mm, apex obtuse or acute, margins folded with antrorsely scabrous, membranous, glabrous, 2-nerved or palea absent. <bold><italic>Upper floret</italic></bold> bisexual. <bold><italic>Upper lemma</italic></bold> lanceolate, 3.2–4.3 × 1–1.2 mm, apex acute or acuminate, margins hyaline, chartaceous or coriaceous, glabrous, 5-nerved. <bold><italic>Upper palea</italic></bold> lanceolate, 3–4 × 0.7–1.2 mm, apex acuminate, margins hyaline, chartaceous or coriaceous, glabrous 2-keeled, 2-nerved. <bold><italic>Lodicules</italic></bold> absent. <bold><italic>Stamens</italic></bold> 3; filament ca. 3 mm long; anther yellow 1.5–2.5 mm long. <bold><italic>Pistil</italic></bold> ovary elliptic, 0.4–0.8 × 0.2–0.5 mm; style 2; stigma plumose. <bold><italic>Caryopsis</italic></bold> ellipsoid, 1.4–1.8 × ca. 1 mm.</p><fig id="F3" position="float" orientation="portrait"><object-id xmlns:xlink="http://www.w3.org/1999/xlink" content-type="doi" xlink:type="simple">10.3897/phytokeys.234.106486.figure3</object-id><object-id xmlns:xlink="http://www.w3.org/1999/xlink" content-type="arpha" xlink:type="simple">09995184-C79D-5060-B040-5F0039209D69</object-id><label>Figure 3.</label><caption><p><italic><tp:taxon-name><tp:taxon-name-part taxon-name-part-type="genus" reg="Cenchrus">Cenchrus</tp:taxon-name-part><tp:taxon-name-part taxon-name-part-type="species" reg="ciliaris">ciliaris</tp:taxon-name-part></tp:taxon-name></italic> L. <bold>A</bold> habit <bold>B</bold> ligule <bold>C</bold> spikelets with involucre <bold>D</bold> lower glumes <bold>E</bold> upper glumes <bold>F</bold> lower lemmas <bold>G</bold> lower paleas <bold>H</bold> upper lemmas <bold>I</bold> upper paleas <bold>J</bold> caryopsis. Drawn from <italic>P. Wessapak 376</italic> by Paweena Wessapak.</p></caption><graphic xmlns:xlink="http://www.w3.org/1999/xlink" xlink:href="phytokeys-234-001_article-106486__-g003.jpg" position="float" orientation="portrait" xlink:type="simple" id="oo_913560.jpg"><uri content-type="original_file" xlink:type="simple">https://binary.pensoft.net/fig/913560</uri></graphic></fig></tp:treatment-sec><tp:treatment-sec sec-type="distribution" id="SECID0EGDAG"><title>Distribution.</title><p>Native to Africa, Greece, Sicilia, Middle East, Afghanistan, Pakistan, India and Bangladesh. Introduced to America, Australia and Southeast Asia.</p></tp:treatment-sec><tp:treatment-sec sec-type="distribution" id="SECID0ELDAG"><title>Distribution in Thailand.</title><p>South-Western: Kanchanaburi (Sai Yok); CENTRAL: Nakhon Pathom (Kamphaengsaen, Mueang Nakhon Pathom).</p></tp:treatment-sec><tp:treatment-sec sec-type="habitat" id="SECID0EQDAG"><title>Habitat and ecology.</title><p>In open areas by the roadside and the edge of rice fields. This species is cultivated for forage at elevations between 0 and 250 m a.m.s.l. Flowering and fruiting from May to September.</p><fig id="F4" position="float" orientation="portrait"><object-id xmlns:xlink="http://www.w3.org/1999/xlink" content-type="doi" xlink:type="simple">10.3897/phytokeys.234.106486.figure4</object-id><object-id xmlns:xlink="http://www.w3.org/1999/xlink" content-type="arpha" xlink:type="simple">1BED58CD-45BE-5662-AD0F-DD50D0DFE534</object-id><label>Figure 4.</label><caption><p><italic><tp:taxon-name><tp:taxon-name-part taxon-name-part-type="genus" reg="Cenchrus">Cenchrus</tp:taxon-name-part><tp:taxon-name-part taxon-name-part-type="species" reg="ciliaris">ciliaris</tp:taxon-name-part></tp:taxon-name></italic> L. <bold>A</bold> habitat <bold>B</bold> inflorescence <bold>C, D</bold> spikelets with involucre. (Photographs: Paweena Wessapak).</p></caption><graphic xmlns:xlink="http://www.w3.org/1999/xlink" xlink:href="phytokeys-234-001_article-106486__-g004.jpg" position="float" orientation="portrait" xlink:type="simple" id="oo_913561.jpg"><uri content-type="original_file" xlink:type="simple">https://binary.pensoft.net/fig/913561</uri></graphic></fig></tp:treatment-sec><tp:treatment-sec sec-type="Vernacular name" id="SECID0ETEAG"><title>Vernacular name.</title><p>Ya khi khrok rayang phu (หญ้าขี้ครอกรยางค์พู่); African foxtail grass, Buffel grass (English).</p></tp:treatment-sec><tp:treatment-sec sec-type="material" id="SECID0EYEAG"><title>Specimens examined.</title><p><bold>Thailand. Kanchanaburi</bold>: Sai Yok, 17 May 2005, <italic>P. Porkar 17</italic> (BKF, CMUB); <bold>Nakhon Pathom</bold>: Kamphaengsaen, 22 Jul 2017, <italic>P. Wessapak 373, 374</italic> (BK); Mueang Nakhon Pathom, Thap Luang, 22 Jul 2017, <italic>P. Wessapak 376</italic> (BK).</p></tp:treatment-sec><tp:treatment-sec sec-type="notes" id="SECID0EIFAG"><title>Notes.</title><p>This species has been planted as fodder and to prevent soil erosion. It is considered as invasive in some countries. In Thailand, this species commonly escapes planting, but is not widely naturalised like the other species of the <italic><tp:taxon-name><tp:taxon-name-part taxon-name-part-type="genus" reg="Cenchrus">Cenchrus</tp:taxon-name-part></tp:taxon-name></italic>.</p></tp:treatment-sec><ref-list><ref id="B16"><mixed-citation xmlns:xlink="http://www.w3.org/1999/xlink" xlink:type="simple"><person-group><name name-style="western"><surname>Gutiérrez</surname><given-names>HF</given-names></name><name name-style="western"><surname>Morrone</surname><given-names>O</given-names></name></person-group> (<year>2012</year>) <article-title>Novedades nomenclaturales en <italic><tp:taxon-name><tp:taxon-name-part taxon-name-part-type="genus">Cenchrus</tp:taxon-name-part></tp:taxon-name></italic> s.l. (<tp:taxon-name><tp:taxon-name-part taxon-name-part-type="family">Poaceae</tp:taxon-name-part></tp:taxon-name>: <tp:taxon-name><tp:taxon-name-part taxon-name-part-type="subfamily">Panicoideae</tp:taxon-name-part></tp:taxon-name>: <tp:taxon-name><tp:taxon-name-part taxon-name-part-type="tribe">Paniceae</tp:taxon-name-part></tp:taxon-name>).</article-title><source>Boletín de la Sociedad Argentina de Botánica</source><volume>47</volume>(<issue>1–2</issue>): <fpage>263</fpage>–<lpage>269</lpage>.</mixed-citation></ref></ref-list></tp:taxon-treatment>
