# Supplementary material for: ﻿A taxonomic revision of Cenchrus L. (Poaceae) in Thailand, with lectotypification of Pennisetummacrostachyum Benth
Source: PhytoKeys. 2023 Sep 28;234:1–33. doi: 10.3897/phytokeys.234.106486 (PMC10557033; doi:10.3897/phytokeys.234.106486)
Supplement: XML Treatment for Cenchrus clandestinus [file phytokeys.234.106486-treatment4.xml]

<!DOCTYPE tp:taxon-treatment
  PUBLIC "-//TaxonX//DTD Taxonomic Treatment Publishing DTD v0 20100105//EN" "tax-treatment-NSO.dtd">
<tp:taxon-treatment xmlns:tp="http://www.plazi.org/taxpub"><tp:treatment-meta><kwd-group><label>Taxon classification</label><kwd>
              <named-content content-type="kingdom">Plantae</named-content>
            </kwd><kwd>
              <named-content content-type="order">Poales</named-content>
            </kwd><kwd>
              <named-content content-type="family">Poaceae</named-content>
            </kwd></kwd-group><mixed-citation publication-type="journal"><person-group><name><surname>Wessapak</surname><given-names>Paweena</given-names></name><name><surname>Ngernsaengsaruay</surname><given-names>Chatchai</given-names></name><name><surname>Duangjai</surname><given-names>Suthee</given-names></name></person-group><article-title>﻿A taxonomic revision of <italic><tp:taxon-name><tp:taxon-name-part taxon-name-part-type="genus" reg="Cenchrus">Cenchrus</tp:taxon-name-part></tp:taxon-name></italic> L. (<tp:taxon-name><tp:taxon-name-part taxon-name-part-type="family">Poaceae</tp:taxon-name-part></tp:taxon-name>) in Thailand, with lectotypification of <italic><tp:taxon-name><tp:taxon-name-part taxon-name-part-type="genus" reg="Pennisetum">Pennisetum</tp:taxon-name-part><tp:taxon-name-part taxon-name-part-type="species" reg="macrostachyum">macrostachyum</tp:taxon-name-part></tp:taxon-name></italic> Benth.</article-title><source>PhytoKeys</source><day>28</day><month>09</month><year>2023</year><volume>234</volume><fpage>1</fpage><lpage>33</lpage><pub-id pub-id-type="doi">10.3897/phytokeys.234.106486</pub-id></mixed-citation></tp:treatment-meta><tp:nomenclature><label>﻿3.</label><tp:taxon-name>
            <object-id xmlns:xlink="http://www.w3.org/1999/xlink" content-type="arpha" xlink:type="simple">A09E107D-E421-5C5E-9002-BDBF6DEB804E</object-id>
            <tp:taxon-name-part taxon-name-part-type="genus" reg="Cenchrus">Cenchrus</tp:taxon-name-part>
            <tp:taxon-name-part taxon-name-part-type="species" reg="clandestinus">clandestinus</tp:taxon-name-part>
          </tp:taxon-name><tp:taxon-authority>(Hochst. ex Chiov.) Morrone in Ann. Bot. (Oxford) 106: 127. 2010.</tp:taxon-authority><xref ref-type="fig" rid="F5">Fig. 5</xref><tp:nomenclature-citation-list><tp:nomenclature-citation><tp:taxon-name>
                <tp:taxon-name-part taxon-name-part-type="genus" reg="Pennisetum">Pennisetum</tp:taxon-name-part>
                <tp:taxon-name-part taxon-name-part-type="species" reg="clandestinum">clandestinum</tp:taxon-name-part>
              </tp:taxon-name><comment>Hochst. ex Chiov., Annuario Reale Ist. Bot. Roma 8: 41. 1903. Basionym.</comment></tp:nomenclature-citation><tp:nomenclature-citation><tp:taxon-name>
                <tp:taxon-name-part taxon-name-part-type="status">≡</tp:taxon-name-part>
                <tp:taxon-name-part taxon-name-part-type="genus" reg="Kikuyuochloa">Kikuyuochloa</tp:taxon-name-part>
                <tp:taxon-name-part taxon-name-part-type="species" reg="clandestina">clandestina</tp:taxon-name-part>
              </tp:taxon-name><comment> (Hochst. ex Chiov.) H. Scholz in Feddes Repert. 117: 513. 2006. </comment></tp:nomenclature-citation><tp:nomenclature-citation><tp:taxon-name>
                <tp:taxon-name-part taxon-name-part-type="status">=</tp:taxon-name-part>
                <tp:taxon-name-part taxon-name-part-type="genus" reg="Pennisetum">Pennisetum</tp:taxon-name-part>
                <tp:taxon-name-part taxon-name-part-type="species" reg="inclusum">inclusum</tp:taxon-name-part>
              </tp:taxon-name><comment> Pilg., Bot. Jahrb. Syst. 45: 209. 1910. Type: Uganda, Lamuru, 3,000 m alt., 30 Jun 1909, <italic>Scheffler 294</italic> (holotype: B [B100168617]; isotypes: BM [BM000923356] seen on digital images, K [K000281293!], P [P00442923] seen on digital image). </comment></tp:nomenclature-citation></tp:nomenclature-citation-list></tp:nomenclature><tp:treatment-sec sec-type="material" id="SECID0EHIAG"><title>Type.</title><p>Ethiopia, Semien, 27 Oct 1852, <italic>G. H. W. Schimper 2084</italic> (lectotype, designated by <xref ref-type="bibr" rid="B33">Thulin and Phillips (2015</xref>, pg. 174): G [G00022569] seen on digital image; isolectotype: S [S-G-4663] seen on digital image).</p></tp:treatment-sec><tp:treatment-sec sec-type="description" id="SECID0ETIAG"><title>Description.</title><p>Perennial, mat-forming, stoloniferous. <bold><italic>Culms</italic></bold> prostrate, 5–15 cm high; nodes glabrous; internodes terete or semi-terete, channelled, 1–1.5 cm long, 1–2.5 mm in diam., glabrous. <bold><italic>Leaf sheaths</italic></bold> 1.1–1.3 cm long, usually distichous, margins hyaline with hairs, hairy or glabrous on both surfaces. <bold><italic>Ligules</italic></bold> a fringe of hairs, 1–2 mm long. <bold><italic>Collar</italic></bold> glabrous. <bold><italic>Leaf blades</italic></bold> linear, 1.7–7 cm × 2–3.5 mm, apex acute, based rounded or obtuse, chartaceous, usually folded, with or without pilose on both surfaces. <bold><italic>Inflorescence</italic></bold> very short spiciform panicle, ca. 2 × 0.2–0.3 cm (including bristles); central axis flattened, 4–5 mm long, scabrous; peduncle very short or sessile; 2–3 short racemes along central axis; raceme with solitary sessile spikelet subtended by an involucre of bristles. <bold><italic>Involucre</italic></bold> composed of numerous bristles, slender and filiform, 0.2–1.4 cm long, antrorsely scabrous; involucre falling with spikelet; stipe (raceme-based) absent. <bold><italic>Spikelets</italic></bold> dorsally compressed, lanceolate-linear, 1.6–1.8 cm × 1.2–1.8 mm, slightly curved. <bold><italic>Lower and upper glumes</italic></bold> absent. <bold><italic>Florets</italic></bold> 2. <bold><italic>Lower floret</italic></bold> sterile. <bold><italic>Lower lemma</italic></bold> lanceolate-linear, ca. 1.5 cm × 1.2–1.8 mm, apex acute, margins folded and membranous, chartaceous, glabrous, 9- or 11-nerved. <bold><italic>Lower palea</italic></bold> absent. <bold><italic>Upper floret</italic></bold> bisexual, persistent. <bold><italic>Upper lemma</italic></bold> lanceolate-linear, 1.6–1.7 cm × 1.2–1.5 mm, apex acute, margins folded and membranous, chartaceous, glabrous, 10- or 11-nerved. <bold><italic>Upper palea</italic></bold> lanceolate-linear, 1.4–1.6 cm × 1.2–1.5 mm, apex acute, membranous, glabrous, 4-nerved. <bold><italic>Lodicules</italic></bold> absent. <bold><italic>Stamens</italic></bold> 3; filament 3.5–5 mm long; anther yellow 2–3.5 mm long. <bold><italic>Pistil</italic></bold> ovary lanceolate, 1.8–2 × 0.3–0.4 mm; style 2; stigma plumose, 2–3 cm long, terminally distinct exserted. <bold><italic>Caryopsis</italic></bold> not seen.</p><fig id="F5" position="float" orientation="portrait"><object-id xmlns:xlink="http://www.w3.org/1999/xlink" content-type="doi" xlink:type="simple">10.3897/phytokeys.234.106486.figure5</object-id><object-id xmlns:xlink="http://www.w3.org/1999/xlink" content-type="arpha" xlink:type="simple">A5896DFE-D982-5322-9C75-E9950A36596E</object-id><label>Figure 5.</label><caption><p><italic><tp:taxon-name><tp:taxon-name-part taxon-name-part-type="genus" reg="Cenchrus">Cenchrus</tp:taxon-name-part><tp:taxon-name-part taxon-name-part-type="species" reg="clandestinus">clandestinus</tp:taxon-name-part></tp:taxon-name></italic> (Hochst. ex Chiov.) Morrone <bold>A</bold> habit <bold>B</bold> ligule <bold>C</bold> inflorescence enclosed by terminal sheath <bold>D</bold> spikelet with involucre <bold>E</bold> stamens. (Drawn from <italic>S. Laegaard &amp; M. Norsaengsri 21727</italic> by Paweena Wessapak).</p></caption><graphic xmlns:xlink="http://www.w3.org/1999/xlink" xlink:href="phytokeys-234-001_article-106486__-g005.jpg" position="float" orientation="portrait" xlink:type="simple" id="oo_913562.jpg"><uri content-type="original_file" xlink:type="simple">https://binary.pensoft.net/fig/913562</uri></graphic></fig></tp:treatment-sec><tp:treatment-sec sec-type="distribution" id="SECID0ENMAG"><title>Distribution.</title><p>Native to central-eastern tropical Africa and widely introduced and cultivated elsewhere.</p></tp:treatment-sec><tp:treatment-sec sec-type="distribution" id="SECID0ESMAG"><title>Distribution in Thailand.</title><p>NORTHERN: Chiang Mai (Doi Inthanon, Mae Taeng).</p></tp:treatment-sec><tp:treatment-sec sec-type="habitat" id="SECID0EXMAG"><title>Habitat and ecology.</title><p>This species is cultivated as a lawn grass. It grows well on upland and escapes to nearby areas at elevations of 1100–2650 m a.m.s.l. Flowering and fruiting from June to January.</p></tp:treatment-sec><tp:treatment-sec sec-type="Vernacular name" id="SECID0E3MAG"><title>Vernacular name.</title><p>Kikuyu grass (English).</p></tp:treatment-sec><tp:treatment-sec sec-type="material" id="SECID0EBNAG"><title>Specimens examined.</title><p><bold>Thailand. Chiang Mai</bold>: Doi Inthanon, 16 Oct 2001, <italic>S. Laegaard &amp; M. Norsaengsri 21727</italic> (AAU); Mae Taeng, Huai Thung Cho, 13 Jan 1986, <italic>Y. Paisooksantivathana y1760-86</italic> (BK); Mae Taeng, Pa Pae, Thung Cho, 3 Jun 1981, <italic>Y. Paisooksantivathana &amp; T. Chuaycharoern y616-81</italic> (BK).</p></tp:treatment-sec><tp:treatment-sec sec-type="notes" id="SECID0EPNAG"><title>Note.</title><p>This species is unique to the <italic><tp:taxon-name><tp:taxon-name-part taxon-name-part-type="genus" reg="Cenchrus">Cenchrus</tp:taxon-name-part></tp:taxon-name></italic> as it has a short spiciform inflorescence, partially exserted from the uppermost leaf sheath. Originally, this species was native to the tropical parts of Africa and has been widely introduced elsewhere for forage, urban landscaping, preventing soil erosion and is also considered as a weed in some countries (<xref ref-type="bibr" rid="B19">Hosaka 1958</xref>; <xref ref-type="bibr" rid="B9">Cudney et al. 1993</xref>; <xref ref-type="bibr" rid="B1">Arango-Gaviria et al. 2019</xref>). In Thailand, there are a few specimens recorded in the natural habitat, maybe because its inflorescence is difficult to notice and its vegetative part is similar to other lawn grasses.</p></tp:treatment-sec><ref-list><ref id="B33"><mixed-citation xmlns:xlink="http://www.w3.org/1999/xlink" xlink:type="simple"><person-group><name name-style="western"><surname>Thulin</surname><given-names>M</given-names></name><name name-style="western"><surname>Phillips</surname><given-names>SM</given-names></name></person-group> (<year>2015</year>) <article-title>The identity of <italic><tp:taxon-name><tp:taxon-name-part taxon-name-part-type="genus">Pennisetum</tp:taxon-name-part><tp:taxon-name-part taxon-name-part-type="species">longistylum</tp:taxon-name-part></tp:taxon-name></italic> (<tp:taxon-name><tp:taxon-name-part taxon-name-part-type="family">Poaceae</tp:taxon-name-part></tp:taxon-name>).</article-title><source>Willdenowia</source><volume>45</volume>(<issue>2</issue>): <fpage>173</fpage>–<lpage>175</lpage>. <ext-link xlink:href="10.3372/wi.45.45202" ext-link-type="doi" xlink:type="simple">https://doi.org/10.3372/wi.45.45202</ext-link></mixed-citation></ref><ref id="B19"><mixed-citation xmlns:xlink="http://www.w3.org/1999/xlink" xlink:type="simple"><person-group><name name-style="western"><surname>Hosaka</surname><given-names>EY</given-names></name></person-group> (<year>1958</year>) Kikuyu grass in Hawaii. University of Hawaii Agricultural Extension Service Circular, 389 pp.</mixed-citation></ref><ref id="B9"><mixed-citation xmlns:xlink="http://www.w3.org/1999/xlink" xlink:type="simple"><person-group><name name-style="western"><surname>Cudney</surname><given-names>DW</given-names></name><name name-style="western"><surname>Downer</surname><given-names>JA</given-names></name><name name-style="western"><surname>Gibeault</surname><given-names>VA</given-names></name><name name-style="western"><surname>Michael Henry</surname><given-names>J</given-names></name><name name-style="western"><surname>Reints</surname><given-names>JS</given-names></name></person-group> (<year>1993</year>) <article-title>Kikuyugrass (<italic><tp:taxon-name><tp:taxon-name-part taxon-name-part-type="genus">Pennisetum</tp:taxon-name-part><tp:taxon-name-part taxon-name-part-type="species">clandestinum</tp:taxon-name-part></tp:taxon-name></italic>) Management in Turf.</article-title><source>Weed Technology</source><volume>7</volume>(<issue>1</issue>): <fpage>180</fpage>–<lpage>184</lpage>. <ext-link xlink:href="10.1017/S0890037X0003709X" ext-link-type="doi" xlink:type="simple">https://doi.org/10.1017/S0890037X0003709X</ext-link></mixed-citation></ref><ref id="B1"><mixed-citation xmlns:xlink="http://www.w3.org/1999/xlink" xlink:type="simple"><person-group><name name-style="western"><surname>Arango-Gaviria</surname><given-names>J</given-names></name><name name-style="western"><surname>Echeverri-Zuluaga</surname><given-names>J</given-names></name><name name-style="western"><surname>Lopez-Herrera</surname><given-names>A</given-names></name></person-group> (<year>2019</year>) <article-title>Diversity Kikuyu grass (<italic><tp:taxon-name><tp:taxon-name-part taxon-name-part-type="genus">Cenchrus</tp:taxon-name-part><tp:taxon-name-part taxon-name-part-type="species">clandestinus</tp:taxon-name-part></tp:taxon-name></italic>): A review.</article-title><source>Respuestas</source><volume>24</volume>(<issue>2</issue>): <fpage>81</fpage>–<lpage>88</lpage>. <ext-link xlink:href="10.22463/0122820X.1834" ext-link-type="doi" xlink:type="simple">https://doi.org/10.22463/0122820X.1834</ext-link></mixed-citation></ref></ref-list></tp:taxon-treatment>
