# Supplementary material for: ﻿A taxonomic revision of Cenchrus L. (Poaceae) in Thailand, with lectotypification of Pennisetummacrostachyum Benth
Source: PhytoKeys. 2023 Sep 28;234:1–33. doi: 10.3897/phytokeys.234.106486 (PMC10557033; doi:10.3897/phytokeys.234.106486)
Supplement: XML Treatment for Cenchrus echinatus [file phytokeys.234.106486-treatment5.xml]

<!DOCTYPE tp:taxon-treatment
  PUBLIC "-//TaxonX//DTD Taxonomic Treatment Publishing DTD v0 20100105//EN" "tax-treatment-NSO.dtd">
<tp:taxon-treatment xmlns:tp="http://www.plazi.org/taxpub"><tp:treatment-meta><kwd-group><label>Taxon classification</label><kwd>
              <named-content content-type="kingdom">Plantae</named-content>
            </kwd><kwd>
              <named-content content-type="order">Poales</named-content>
            </kwd><kwd>
              <named-content content-type="family">Poaceae</named-content>
            </kwd></kwd-group><mixed-citation publication-type="journal"><person-group><name><surname>Wessapak</surname><given-names>Paweena</given-names></name><name><surname>Ngernsaengsaruay</surname><given-names>Chatchai</given-names></name><name><surname>Duangjai</surname><given-names>Suthee</given-names></name></person-group><article-title>﻿A taxonomic revision of <italic><tp:taxon-name><tp:taxon-name-part taxon-name-part-type="genus" reg="Cenchrus">Cenchrus</tp:taxon-name-part></tp:taxon-name></italic> L. (<tp:taxon-name><tp:taxon-name-part taxon-name-part-type="family">Poaceae</tp:taxon-name-part></tp:taxon-name>) in Thailand, with lectotypification of <italic><tp:taxon-name><tp:taxon-name-part taxon-name-part-type="genus" reg="Pennisetum">Pennisetum</tp:taxon-name-part><tp:taxon-name-part taxon-name-part-type="species" reg="macrostachyum">macrostachyum</tp:taxon-name-part></tp:taxon-name></italic> Benth.</article-title><source>PhytoKeys</source><day>28</day><month>09</month><year>2023</year><volume>234</volume><fpage>1</fpage><lpage>33</lpage><pub-id pub-id-type="doi">10.3897/phytokeys.234.106486</pub-id></mixed-citation></tp:treatment-meta><tp:nomenclature><label>﻿4.</label><tp:taxon-name>
            <object-id xmlns:xlink="http://www.w3.org/1999/xlink" content-type="arpha" xlink:type="simple">904F188F-77A1-5336-B008-61F518365C21</object-id>
            <tp:taxon-name-part taxon-name-part-type="genus" reg="Cenchrus">Cenchrus</tp:taxon-name-part>
            <tp:taxon-name-part taxon-name-part-type="species" reg="echinatus">echinatus</tp:taxon-name-part>
          </tp:taxon-name><tp:taxon-authority>L., Sp. Pl.: 1050. 1753.</tp:taxon-authority><xref ref-type="fig" rid="F6">Figs 6</xref><xref ref-type="fig" rid="F7">, 7</xref><tp:nomenclature-citation-list><tp:nomenclature-citation><tp:taxon-name>
                <tp:taxon-name-part taxon-name-part-type="status">=</tp:taxon-name-part>
                <tp:taxon-name-part taxon-name-part-type="genus" reg="Cenchrus">Cenchrus</tp:taxon-name-part>
                <tp:taxon-name-part taxon-name-part-type="species" reg="pungens">pungens</tp:taxon-name-part>
              </tp:taxon-name><comment> Kunth, Nov. Gen. Sp. 1: 115. 1816. Type: Peru, Guyaquil, F. W. H. A. von Humboldt &amp; A. J. A. Bonpland s.n. (holotype: P [P00669360] seen on digital image). </comment></tp:nomenclature-citation><tp:nomenclature-citation><tp:taxon-name>
                <tp:taxon-name-part taxon-name-part-type="status">=</tp:taxon-name-part>
                <tp:taxon-name-part taxon-name-part-type="genus" reg="Cenchrus">Cenchrus</tp:taxon-name-part>
                <tp:taxon-name-part taxon-name-part-type="species" reg="brevisetus">brevisetus</tp:taxon-name-part>
              </tp:taxon-name><comment> E. Fourn., Mexic. Pl. 2: 50. 1886. Type: Mexico, Orizaba, 1866, <italic>E. Bourgeau 3140</italic> (lectotype, designated by <xref ref-type="bibr" rid="B16">Gutiérrez and Morrone 2012</xref>, pg. 266: G [G00099346], seen on digital image; isolectotypes: BR n.v., K [K000643125!]). ≡ <tp:taxon-name><tp:taxon-name-part taxon-name-part-type="genus" reg="Cenchrus">Cenchrus</tp:taxon-name-part><tp:taxon-name-part taxon-name-part-type="species" reg="echinatus">echinatus</tp:taxon-name-part><tp:taxon-name-part taxon-name-part-type="authority">L.</tp:taxon-name-part><tp:taxon-name-part taxon-name-part-type="infraspecific-rank">var.</tp:taxon-name-part><tp:taxon-name-part taxon-name-part-type="variety" reg="brevisetus">brevisetus</tp:taxon-name-part></tp:taxon-name> (E. Fourn.) Scribn., Publ. Field Columb. Mus., Bot. Ser. 2: 26. 1900. </comment></tp:nomenclature-citation><tp:nomenclature-citation><tp:taxon-name>
                <tp:taxon-name-part taxon-name-part-type="status">=</tp:taxon-name-part>
                <tp:taxon-name-part taxon-name-part-type="genus" reg="Cenchrus">Cenchrus</tp:taxon-name-part>
                <tp:taxon-name-part taxon-name-part-type="species" reg="insularis">insularis</tp:taxon-name-part>
              </tp:taxon-name><comment> Scribn. ex Millsp., Publ. Field Columb. Mus., Bot. Ser. 2: 26. 1896. Type: Mexico, Yucatan, Pagaros Island, 8 Mar 1899, <italic>C. F. Millspaugh 1759</italic> (holotype: F n.v.; isotypes: B [B100278941] seen on digital image, US n.v.). </comment></tp:nomenclature-citation><tp:nomenclature-citation><tp:taxon-name>
                <tp:taxon-name-part taxon-name-part-type="status">=</tp:taxon-name-part>
                <tp:taxon-name-part taxon-name-part-type="genus" reg="Cenchrus">Cenchrus</tp:taxon-name-part>
                <tp:taxon-name-part taxon-name-part-type="species" reg="hillebrandianus">hillebrandianus</tp:taxon-name-part>
              </tp:taxon-name><comment> Hitchc., Mem. Bernice Pauahi Bishop Mus., Honolulu 8: 211. 1922. Type: Hawaii, Oahu, Waikiki, 19 Jun 1916, <italic>A. S. Hitchcock 13801</italic> (holotype: US n.v.; isotypes: B [B100278942], BISH [BISH-439425] seen on digital images, K [K001056124!], P [P00698357] seen on digital image). ≡ <tp:taxon-name><tp:taxon-name-part taxon-name-part-type="genus" reg="Cenchrus">Cenchrus</tp:taxon-name-part><tp:taxon-name-part taxon-name-part-type="species" reg="echinatus">echinatus</tp:taxon-name-part><tp:taxon-name-part taxon-name-part-type="authority">L.</tp:taxon-name-part><tp:taxon-name-part taxon-name-part-type="infraspecific-rank">var.</tp:taxon-name-part><tp:taxon-name-part taxon-name-part-type="variety" reg="hillebrandianus">hillebrandianus</tp:taxon-name-part></tp:taxon-name> (Hitchc.) F. Br., Bull. Bernice P. Bishop Mus. 84: 65. 1931. </comment></tp:nomenclature-citation><tp:nomenclature-citation><tp:taxon-name>
                <tp:taxon-name-part taxon-name-part-type="status">=</tp:taxon-name-part>
                <tp:taxon-name-part taxon-name-part-type="genus" reg="Cenchrus">Cenchrus</tp:taxon-name-part>
                <tp:taxon-name-part taxon-name-part-type="species" reg="echinatus">echinatus</tp:taxon-name-part>
                <tp:taxon-name-part taxon-name-part-type="authority">L.</tp:taxon-name-part>
                <tp:taxon-name-part taxon-name-part-type="infraspecific-rank">var.</tp:taxon-name-part>
                <tp:taxon-name-part taxon-name-part-type="variety" reg="glabratus">glabratus</tp:taxon-name-part>
              </tp:taxon-name><comment> F. Br., Bull. Bernice P. Bishop Mus. 84: 66. 1931. Type: Marquesas Islands, Nuku Hiva, <italic>F. Brown 745</italic> (lectotype, designated by <xref ref-type="bibr" rid="B31">St. John 1976</xref>, pg. 419: BISH [BISH-92743] seen on digital image). </comment></tp:nomenclature-citation><tp:nomenclature-citation><tp:taxon-name>
                <tp:taxon-name-part taxon-name-part-type="status">=</tp:taxon-name-part>
                <tp:taxon-name-part taxon-name-part-type="genus" reg="Cenchrus">Cenchrus</tp:taxon-name-part>
                <tp:taxon-name-part taxon-name-part-type="species" reg="echinatus">echinatus</tp:taxon-name-part>
                <tp:taxon-name-part taxon-name-part-type="authority">L.</tp:taxon-name-part>
                <tp:taxon-name-part taxon-name-part-type="infraspecific-rank">var.</tp:taxon-name-part>
                <tp:taxon-name-part taxon-name-part-type="variety" reg="pennisetoides">pennisetoides</tp:taxon-name-part>
              </tp:taxon-name><comment> F. Br., Bull. Bernice P. Bishop Mus. 84: 66. 1931. Type: Marquesas Islands, Nuku Hiva, Hakaui, 15 Jul 1921, <italic>F. B. H. Brown &amp; E. D. W. Brown 657</italic> (holotype: BISH [BISH-92748] seen on digital image). </comment></tp:nomenclature-citation></tp:nomenclature-citation-list></tp:nomenclature><tp:treatment-sec sec-type="material" id="SECID0E2UAG"><title>Type.</title><p>Jamaica, ‘Habitat in Jamaica, Curassa’, <italic>Anonymous s.n.</italic> (lectotype, designated by Veldkamp in Jarvis et al. (ed.) (1993, pg. 31): L [Herb. A. van Royen No. 912.356-116] n.v.; isolectotype: L [Herb. A. van Royen No. 912.356-103] n.v.).</p></tp:treatment-sec><tp:treatment-sec sec-type="description" id="SECID0ENVAG"><title>Description.</title><p>Annual, tufted, <bold><italic>Culms</italic></bold> geniculate ascending, 15–75 cm high; nodes glabrous; internode subterete, 5–15 cm long, 1–2 mm in diam., glabrous. <bold><italic>Leaf sheaths</italic></bold> keeled conspicuous, 5–9 cm long, margins hyaline, glabrous. <bold><italic>Ligules</italic></bold> a fringe of hairs, 0.8–1.2 mm long. <bold><italic>Collar</italic></bold> glabrous. <bold><italic>Leaf blades</italic></bold> linear, 14–32 cm × 4–8 mm, apex acute, base rounded, margins scabrous, chartaceous, glabrous on both surfaces, sometimes upper surface pilose. <bold><italic>Inflorescence</italic></bold> spiciform panicle, 16–35 × 0.9–1.6 cm (including bristles); central axis angular, 5–11 cm long; axis internode 2–3 mm long, scabrous to subglabrous; peduncle terete, 10–27 cm long, glabrous or scabrous; short racemes loose along central axis; raceme with 2–4(–6) spikelets in cluster, all sessile, subtended by involucre of burr-like spines and bristles. <bold><italic>Involucre</italic></bold> composed of outer and inner circles; outer circle usually shorter than inner circle; outer involucre of bristles, numerous and filamentous, free, 1–4(–5) mm long, retrorsely scabrous; inner involucre of 7–11 flattened spines, 4–7 mm long, connate at lower part as 1–3 mm long, burr-like forming, a cup up to 5 mm in diam., coriaceous, puberulose and retrorsely scabrous; involucre falling with spikelets; stipe (raceme-based) 0.5–1.3 mm long, hairy, falling with raceme. <bold><italic>Spikelets</italic></bold> dorsally compressed, lanceolate, 4.5–6 × 1–2 mm. <bold><italic>Lower glume</italic></bold> ovate or lanceolate, 1–3 × 0.3–1.6 mm, apex acute or obtuse, membranous, glabrous, 1-nerved or nerveless, rarely absent. <bold><italic>Upper glume</italic></bold> lanceolate, 3.2–5.5 × 1.2–1.8 mm, apex acute or obtuse, membranous to chartaceous, glabrous, 3 or 5-nerved. <bold><italic>Florets</italic></bold> 2. <bold><italic>Lower floret</italic></bold> male or sterile. <bold><italic>Lower lemma</italic></bold> lanceolate, 3.8–5.8 × 1–2 mm, apex acute or acuminate, membranous to chartaceous, glabrous, 5-nerved. <bold><italic>Lower palea</italic></bold> lanceolate-oblong, 3.5–5.5 × 0.5–1 mm, apex acute to acuminate, margins folded with retrorsely scabrous, membranous, glabrous, 2-nerved, sometimes palea absent. <bold><italic>Upper floret</italic></bold> bisexual. <bold><italic>Upper lemma</italic></bold> lanceolate, 3.3–6 × 1–2 mm, apex acute or acuminate, margins hyaline, coriaceous, glabrous, 3 or 5-nerved. <bold><italic>Upper palea</italic></bold> lanceolate, 3–5.7 × 1–2 mm, apex acute or acuminate, margins hyaline, coriaceous, glabrous, 2-keeled, 2-nerved. <bold><italic>Lodicules</italic></bold> absent. <bold><italic>Stamens</italic></bold> 3; filament ca. 3 mm long; anther yellow, 1–2 mm long. <bold><italic>Pistil</italic></bold> ovary elliptic, 0.4–0.8 × 0.2–0.3 mm; style 2; stigma plumose. <bold><italic>Caryopsis</italic></bold> ellipsoid and gibbous or obovoid and slightly flattened, 1.5–3 × 1–2 mm.</p><fig id="F6" position="float" orientation="portrait"><object-id xmlns:xlink="http://www.w3.org/1999/xlink" content-type="doi" xlink:type="simple">10.3897/phytokeys.234.106486.figure6</object-id><object-id xmlns:xlink="http://www.w3.org/1999/xlink" content-type="arpha" xlink:type="simple">117F7634-3507-5EB2-8ABC-C960232E57ED</object-id><label>Figure 6.</label><caption><p><italic><tp:taxon-name><tp:taxon-name-part taxon-name-part-type="genus" reg="Cenchrus">Cenchrus</tp:taxon-name-part><tp:taxon-name-part taxon-name-part-type="species" reg="echinatus">echinatus</tp:taxon-name-part></tp:taxon-name></italic> L. <bold>A</bold> habit <bold>B</bold> ligule <bold>C</bold> spikelets with involucre <bold>D</bold> lower glumes <bold>E</bold> upper glumes <bold>F</bold> lower lemmas <bold>G</bold> lower paleas <bold>H</bold> upper lemmas <bold>I</bold> upper paleas <bold>J</bold> caryopsis. (Drawn from <italic>P. Wessapak 361</italic> by Paweena Wessapak).</p></caption><graphic xmlns:xlink="http://www.w3.org/1999/xlink" xlink:href="phytokeys-234-001_article-106486__-g006.jpg" position="float" orientation="portrait" xlink:type="simple" id="oo_913563.jpg"><uri content-type="original_file" xlink:type="simple">https://binary.pensoft.net/fig/913563</uri></graphic></fig></tp:treatment-sec><tp:treatment-sec sec-type="distribution" id="SECID0EUZAG"><title>Distribution.</title><p>Native to North America and South America. Introduced and naturalising elsewhere in tropical and temperate zones worldwide.</p></tp:treatment-sec><tp:treatment-sec sec-type="distribution" id="SECID0EZZAG"><title>Distribution in Thailand.</title><p>NORTHERN: Tak (Thararak Waterfall); NORTH-EASTERN: Loei (Phu Ruea, Na Haeo), Udon Thani (Ban Dung), Khon Kaen (Mueang Khon Kaen, Phu Wiang, Khok Pho Chai); EASTERN: Nakhon Ratchasima; SOUTH-WESTERN: Kanchanaburi (Thong Pha Phum), Prachuap Khiri Khan (Pran Buri); CENTRAL: Saraburi (Muak Lek), Bangkok (Chatuchak); SOUTH-EASTERN: Chon Buri (Samaesan, Phanat Nikhom), Rayong (Klaeng); PENINSULAR: Songkhla (Mueang Songkhla, Hat Yai).</p><fig id="F7" position="float" orientation="portrait"><object-id xmlns:xlink="http://www.w3.org/1999/xlink" content-type="doi" xlink:type="simple">10.3897/phytokeys.234.106486.figure7</object-id><object-id xmlns:xlink="http://www.w3.org/1999/xlink" content-type="arpha" xlink:type="simple">D9F10066-B725-5E1C-A859-9939CCE6B2D2</object-id><label>Figure 7.</label><caption><p><italic><tp:taxon-name><tp:taxon-name-part taxon-name-part-type="genus" reg="Cenchrus">Cenchrus</tp:taxon-name-part><tp:taxon-name-part taxon-name-part-type="species" reg="echinatus">echinatus</tp:taxon-name-part></tp:taxon-name></italic> L. <bold>A</bold> habitat <bold>B</bold> inflorescence <bold>C</bold> spikelets with involucre. (Photographs: Paweena Wessapak).</p></caption><graphic xmlns:xlink="http://www.w3.org/1999/xlink" xlink:href="phytokeys-234-001_article-106486__-g007.jpg" position="float" orientation="portrait" xlink:type="simple" id="oo_913564.jpg"><uri content-type="original_file" xlink:type="simple">https://binary.pensoft.net/fig/913564</uri></graphic></fig></tp:treatment-sec><tp:treatment-sec sec-type="habitat" id="SECID0E31AG"><title>Habitat and ecology.</title><p>In wastelands, open areas by the roadside, the edge of rice fields and the edge of deciduous and evergreen forests at elevations between 0 and 600 m a.m.s.l. Flowering and fruiting throughout the year.</p></tp:treatment-sec><tp:treatment-sec sec-type="Vernacular name" id="SECID0EB2AG"><title>Vernacular name.</title><p>Ya khi khrok (หญ้าขี้ครอก), <bold>Ya son krachap</bold> (หญ้าสอนกระจับ); Hedgehog grass, Mossman river grass, Southern sandbur, Spiny sandbur (English).</p></tp:treatment-sec><tp:treatment-sec sec-type="material" id="SECID0EJ2AG"><title>Specimens examined.</title><p><bold>Thailand. Bangkok</bold>: Chatuchak, Kasetsart University, 25 Dec 2016, <italic>P. Wessapak 347</italic> (BK); ibid., 12 Sep 2017, <italic>P. Wessapak 394</italic> (BK); 2 Mar 1987, <italic>J. Lambinon 87/10</italic> (AAU)]; <bold>Chon Buri</bold>: Phanat Nikhom, Kut Ngong, 29 Apr 2017, <italic>P. Wessapak 361</italic> (BK); Samaesan, 8 Aug 1998, <italic>T. Wongprasert s.n.</italic> (BKF); <bold>Kanchanaburi</bold>: Thong Pha Phum, Pilog, Ban Pilog, 29 Jun 2004, <italic>S. Sirimongkol 123</italic> (BKF); <bold>Khon Kaen</bold>: Khok Pho Chai, 24 Feb 2010, <italic>P. Thongson 14</italic> (QBG); Mueang Khon Kaen, 25 Oct 2001, <italic>S. Laegaard &amp; M. Norsaengsri 21791</italic> (AAU, BKF, K, SING, QBG); Phu Wiang, 15 Sep 1994, <italic>W. Nanakorn et al. 1730</italic> (QBG); <bold>Loei</bold>: Na Haeo, 20 Jun 1995, <italic>W. Nanakorn et al. 3829</italic> (QBG); Phu Ruea, 24 Jul 2004, <italic>C. Jaroenchai 76</italic> (KKU); <bold>Nakhon Ratchasima</bold>: 4 Sep 1989, <italic>Pasikarn &amp; Prayad 41</italic> (BK); <bold>Prachuap Khiri Khan</bold>: Pran Buri, 11 Nov 2017, <italic>P. Wessapak 431</italic> (BK); <bold>Rayong</bold>: Klaeng, 30 Apr 2017, <italic>P. Wessapak 364</italic> (BK); <bold>Saraburi</bold>: Muak Lek, Sap Sanun, 9 Jul 2017, <italic>P. Wessapak 372</italic> (BK); <bold>Songkhla</bold>: Hat Yai, 23 Nov 2016, <italic>P. Wessapak, C. Ngernsaengsaruay, N. Meeprom &amp; W. Boonthasak 337</italic> (BK); Mueang Songkhla, 6 Oct 1990, <italic>B. Aksorn 6</italic> (PSU); Sadao, 30 Jul 2013, <italic>H. Soh 24</italic> (PSU); <bold>Tak</bold>: Mae Sot, Thararak Waterfall, 22 Jun 2005, <italic>R. Pooma, K. Phattarahirankanok, S. Sirimongkol &amp; M. Poophat 5426</italic> (BKF); ibid., 21 Aug 2010, <italic>M. Norsaengsri 7094</italic> (QBG); <bold>Udon Thani</bold>: Ban Dung, Ban Dung Yai, 4 Dec 2008, <italic>M. Norsaengsri 4550</italic> (QBG).</p></tp:treatment-sec><tp:treatment-sec sec-type="notes" id="SECID0E24AG"><title>Note.</title><p>The species is considered as a noxious weed in some countries (<xref ref-type="bibr" rid="B12">Ensbey 2014</xref>; <xref ref-type="bibr" rid="B39">Verloove and Sánchez Gullón 2012</xref>). In Thailand, it was introduced for forage and has become naturalised and treated as a weed.</p></tp:treatment-sec><ref-list><ref id="B16"><mixed-citation xmlns:xlink="http://www.w3.org/1999/xlink" xlink:type="simple"><person-group><name name-style="western"><surname>Gutiérrez</surname><given-names>HF</given-names></name><name name-style="western"><surname>Morrone</surname><given-names>O</given-names></name></person-group> (<year>2012</year>) <article-title>Novedades nomenclaturales en <italic><tp:taxon-name><tp:taxon-name-part taxon-name-part-type="genus">Cenchrus</tp:taxon-name-part></tp:taxon-name></italic> s.l. (<tp:taxon-name><tp:taxon-name-part taxon-name-part-type="family">Poaceae</tp:taxon-name-part></tp:taxon-name>: <tp:taxon-name><tp:taxon-name-part taxon-name-part-type="subfamily">Panicoideae</tp:taxon-name-part></tp:taxon-name>: <tp:taxon-name><tp:taxon-name-part taxon-name-part-type="tribe">Paniceae</tp:taxon-name-part></tp:taxon-name>).</article-title><source>Boletín de la Sociedad Argentina de Botánica</source><volume>47</volume>(<issue>1–2</issue>): <fpage>263</fpage>–<lpage>269</lpage>.</mixed-citation></ref><ref id="B31"><mixed-citation xmlns:xlink="http://www.w3.org/1999/xlink" xlink:type="simple"><person-group><name name-style="western"><surname>St John</surname><given-names>H</given-names></name></person-group> (<year>1976</year>) Lectotypes for Brown’s Flora of Southeastern Polynesia. Phytologia 33: e419. <ext-link xlink:href="10.5962/bhl.part.16782" ext-link-type="doi" xlink:type="simple">https://doi.org/10.5962/bhl.part.16782</ext-link></mixed-citation></ref><ref id="B12"><mixed-citation xmlns:xlink="http://www.w3.org/1999/xlink" xlink:type="simple"><person-group><name name-style="western"><surname>Ensbey</surname><given-names>R</given-names></name></person-group> (<year>2014</year>) Noxious and Environmental Weed Control Handbook: A Guide to Weed Control in Non-crop, Aquatic and Bushland Situations. Department of Primary Industries, a part of the Department of Department of Trade and Investment, Regional Infrastructure and Services.</mixed-citation></ref><ref id="B39"><mixed-citation xmlns:xlink="http://www.w3.org/1999/xlink" xlink:type="simple"><person-group><name name-style="western"><surname>Verloove</surname><given-names>F</given-names></name><name name-style="western"><surname>Sánchez Gullón</surname><given-names>E</given-names></name></person-group> (<year>2012</year>) <article-title>A taxonomic revision of non-native <italic><tp:taxon-name><tp:taxon-name-part taxon-name-part-type="genus">Cenchrus</tp:taxon-name-part></tp:taxon-name></italic> s.str. (<tp:taxon-name><tp:taxon-name-part taxon-name-part-type="tribe">Paniceae</tp:taxon-name-part></tp:taxon-name>, <tp:taxon-name><tp:taxon-name-part taxon-name-part-type="family">Poaceae</tp:taxon-name-part></tp:taxon-name>) in the Mediterranean area.</article-title><source>Willdenowia</source><volume>42</volume>(<issue>1</issue>): <fpage>67</fpage>–<lpage>75</lpage>. <ext-link xlink:href="10.3372/wi.42.42107" ext-link-type="doi" xlink:type="simple">https://doi.org/10.3372/wi.42.42107</ext-link></mixed-citation></ref></ref-list></tp:taxon-treatment>
