# Supplementary material for: ﻿A taxonomic revision of Cenchrus L. (Poaceae) in Thailand, with lectotypification of Pennisetummacrostachyum Benth
Source: PhytoKeys. 2023 Sep 28;234:1–33. doi: 10.3897/phytokeys.234.106486 (PMC10557033; doi:10.3897/phytokeys.234.106486)
Supplement: XML Treatment for Cenchrus pedicellatus [file phytokeys.234.106486-treatment6.xml]

<!DOCTYPE tp:taxon-treatment
  PUBLIC "-//TaxonX//DTD Taxonomic Treatment Publishing DTD v0 20100105//EN" "tax-treatment-NSO.dtd">
<tp:taxon-treatment xmlns:tp="http://www.plazi.org/taxpub"><tp:treatment-meta><kwd-group><label>Taxon classification</label><kwd>
              <named-content content-type="kingdom">Plantae</named-content>
            </kwd><kwd>
              <named-content content-type="order">Poales</named-content>
            </kwd><kwd>
              <named-content content-type="family">Poaceae</named-content>
            </kwd></kwd-group><mixed-citation publication-type="journal"><person-group><name><surname>Wessapak</surname><given-names>Paweena</given-names></name><name><surname>Ngernsaengsaruay</surname><given-names>Chatchai</given-names></name><name><surname>Duangjai</surname><given-names>Suthee</given-names></name></person-group><article-title>﻿A taxonomic revision of <italic><tp:taxon-name><tp:taxon-name-part taxon-name-part-type="genus" reg="Cenchrus">Cenchrus</tp:taxon-name-part></tp:taxon-name></italic> L. (<tp:taxon-name><tp:taxon-name-part taxon-name-part-type="family">Poaceae</tp:taxon-name-part></tp:taxon-name>) in Thailand, with lectotypification of <italic><tp:taxon-name><tp:taxon-name-part taxon-name-part-type="genus" reg="Pennisetum">Pennisetum</tp:taxon-name-part><tp:taxon-name-part taxon-name-part-type="species" reg="macrostachyum">macrostachyum</tp:taxon-name-part></tp:taxon-name></italic> Benth.</article-title><source>PhytoKeys</source><day>28</day><month>09</month><year>2023</year><volume>234</volume><fpage>1</fpage><lpage>33</lpage><pub-id pub-id-type="doi">10.3897/phytokeys.234.106486</pub-id></mixed-citation></tp:treatment-meta><tp:nomenclature><label>﻿5.</label><tp:taxon-name>
            <object-id xmlns:xlink="http://www.w3.org/1999/xlink" content-type="arpha" xlink:type="simple">CBAAD709-D483-55CB-B922-324A84C35B65</object-id>
            <tp:taxon-name-part taxon-name-part-type="genus" reg="Cenchrus">Cenchrus</tp:taxon-name-part>
            <tp:taxon-name-part taxon-name-part-type="species" reg="pedicellatus">pedicellatus</tp:taxon-name-part>
          </tp:taxon-name><tp:taxon-authority>(Trin.) Morrone in Chemisquy et al., Ann. Bot. (Oxford) 106: 128. 2010.</tp:taxon-authority><xref ref-type="fig" rid="F8">Figs 8</xref><xref ref-type="fig" rid="F9">, 9</xref><tp:nomenclature-citation-list><tp:nomenclature-citation><tp:taxon-name>
                <tp:taxon-name-part taxon-name-part-type="genus" reg="Pennisetum">Pennisetum</tp:taxon-name-part>
                <tp:taxon-name-part taxon-name-part-type="species" reg="pedicellatum">pedicellatum</tp:taxon-name-part>
              </tp:taxon-name><comment>Trin., Mém. Acad. Imp. Sci. Saint-Pétersbourg, Sér. 6, Sci. Math., Seconde Pt. Sci. Nat. 3(2): 184. 1834. Basionym.</comment></tp:nomenclature-citation><tp:nomenclature-citation><tp:taxon-name>
                <tp:taxon-name-part taxon-name-part-type="status">=</tp:taxon-name-part>
                <tp:taxon-name-part taxon-name-part-type="genus" reg="Pennisetum">Pennisetum</tp:taxon-name-part>
                <tp:taxon-name-part taxon-name-part-type="species" reg="lanuginosum">lanuginosum</tp:taxon-name-part>
              </tp:taxon-name><comment> Hochst., Flora 27: 252. 1844. Type: Sudan, Oct 1839, <italic>C. G. T. Kotschy 394</italic> (lectotype, designated by <xref ref-type="bibr" rid="B15">Gutiérrez 2015</xref>, pg. 164: TUB [TUB018061-cb006519] n.v.; isolectotypes: BM [BM000923370!], K [K000281241!], W [W0000305, W18890244992] seen on digital images). </comment></tp:nomenclature-citation><tp:nomenclature-citation><tp:taxon-name>
                <tp:taxon-name-part taxon-name-part-type="status">=</tp:taxon-name-part>
                <tp:taxon-name-part taxon-name-part-type="genus" reg="Pennisetum">Pennisetum</tp:taxon-name-part>
                <tp:taxon-name-part taxon-name-part-type="species" reg="amoenum">amoenum</tp:taxon-name-part>
              </tp:taxon-name><comment> Hochst. ex A. Rich., Tent. Fl. Abyss. 2: 386. 1850. Type: Ethiopia, Oct 1839, <italic>G. H. W. Schimper 641</italic> (lectotype, designated by <xref ref-type="bibr" rid="B16">Gutiérrez and Morrone 2012</xref>, pg. 267: P [P03471044!]; isolectotypes: B [B100167868] seen on digital image, BM [BM000923371!], W [W18890244973] seen on digital image). </comment></tp:nomenclature-citation></tp:nomenclature-citation-list></tp:nomenclature><tp:treatment-sec sec-type="material" id="SECID0EJBBG"><title>Type.</title><p>Cape Verde Islands, St. Iaga, <italic>D. Peters s.n.</italic> (holotype: LE [Herb. Trinius 1102.1] n.v.).</p></tp:treatment-sec><tp:treatment-sec sec-type="description" id="SECID0E2BBG"><title>Description.</title><p>Annual, tufted. <bold><italic>Culms</italic></bold> erect or ascending, 0.5–2 m high; nodes glabrous; internodes subterete, sometimes slightly flattened, 5.5–30 cm long, 1.5–9 mm in diam., glabrous. <bold><italic>Leaf sheaths</italic></bold> 7–13 mm long, margins with hairs or tubercle-base hairs, glabrous. <bold><italic>Ligules</italic></bold> ciliate membrane, 2–4 mm long. <bold><italic>Collar</italic></bold> glabrous. <bold><italic>Leaf blades</italic></bold> linear, 20–50 × 0.5–1.7 cm, apex acute, base rounded with tubercle-base hairs, margins scabrous, chartaceous, hairy on both surfaces. <bold><italic>Inflorescence</italic></bold> spiciform panicle, 22–35 × 2.5–3 cm (including bristles); central axis with shortly decurrent ribs, 11–19 cm long, scabrous or pubescent; peduncle terete, 10–20 cm long, villose or scabrous; short racemes along central axis; raceme with 2–4 spikelets in cluster, one sessile and the other pedicelled, sessile spikelet smaller than pedicelled spikelet; pedicels 1–3 mm long, hairy; subtended by the involucre bristles. <bold><italic>Involucre</italic></bold> composed of outer and inner circles, numerous and free at base, outer circle shorter than inner circle; outer involucre 2–5 mm long; inner involucre 1–2 cm long, one conspicuous longest bristle 1.6–2.5 cm long, antrorsely scabrous and woolly hairs; involucre falling with spikelets; stipe (raceme-based) absent. <bold><italic>Spikelets</italic></bold> dorsally compressed, lanceolate, 3.5–5 × 0.8–1.4 mm. <bold><italic>Lower glume</italic></bold> lanceolate or lanceolate-elliptic, 1–2.5 × 0.5–1 mm, apex bifid, hyaline, pubescent, nerveless or 1-nerved. <bold><italic>Upper glume</italic></bold> lanceolate or elliptic, 3.5–5 × 1–1.3 mm, apex acuminate, cuspidate or mucronate, membranous, glabrous or scabrous, 5-nerved. <bold><italic>Florets</italic></bold> 2. <bold><italic>Lower floret</italic></bold> male. <bold><italic>Lower lemma</italic></bold> lanceolate, 3–4 × 0.8–1.2 mm, apex trifid, membranous, glabrous or scabrous, 5-nerved. <bold><italic>Lower palea</italic></bold> lanceolate or oblong-lanceolate, 3–4 × 0.4–0.6 mm, apex acute to acuminate, margins folded, membranous, glabrous, 2 or 3-nerved. <bold><italic>Upper floret</italic></bold> bisexual, caducous. <bold><italic>Upper lemma</italic></bold> lanceolate, 1.8–2.8 × 0.5–1 mm, apex obtuse with ciliate, coriaceous, glabrous, 3-obscure or 5-nerved. <bold><italic>Upper palea</italic></bold> lanceolate, 1.8–2.8 × 0.5–1 mm, apex obtuse with ciliate, coriaceous, glabrous, nerveless. <bold><italic>Lodicules</italic></bold> absent. <bold><italic>Stamens</italic></bold> 3; filament 1.5–2 mm long; anther yellow, 1.5–2.2 mm long. <bold><italic>Pistil</italic></bold> ovary oblong or elliptic, 0.4–0.8 × 0.1–0.2 mm; style 2; stigma plumose, 2.8–4 mm long. <bold><italic>Caryopsis</italic></bold> ellipsoid, 1.3–2 × 0.6–1 mm.</p><fig id="F8" position="float" orientation="portrait"><object-id xmlns:xlink="http://www.w3.org/1999/xlink" content-type="doi" xlink:type="simple">10.3897/phytokeys.234.106486.figure8</object-id><object-id xmlns:xlink="http://www.w3.org/1999/xlink" content-type="arpha" xlink:type="simple">36A5FD26-6C5E-536A-A249-B8D4E1C99C96</object-id><label>Figure 8.</label><caption><p><italic><tp:taxon-name><tp:taxon-name-part taxon-name-part-type="genus" reg="Cenchrus">Cenchrus</tp:taxon-name-part><tp:taxon-name-part taxon-name-part-type="species" reg="pedicellatus">pedicellatus</tp:taxon-name-part></tp:taxon-name></italic> (Trin.) Morrone <bold>A</bold> habit <bold>B</bold> ligule <bold>C</bold> spikelet with involucre <bold>D</bold> pedicelled spikelet <bold>E</bold> lower glumes <bold>F</bold> upper glumes <bold>G</bold> lower lemmas <bold>H</bold> lower paleas <bold>I</bold> upper lemmas <bold>J</bold> upper paleas <bold>K</bold> stamens <bold>L</bold> pistil <bold>M</bold> caryopsis. (Drawn by Paweena Wessapak).</p></caption><graphic xmlns:xlink="http://www.w3.org/1999/xlink" xlink:href="phytokeys-234-001_article-106486__-g008.jpg" position="float" orientation="portrait" xlink:type="simple" id="oo_913565.jpg"><uri content-type="original_file" xlink:type="simple">https://binary.pensoft.net/fig/913565</uri></graphic></fig></tp:treatment-sec><tp:treatment-sec sec-type="distribution" id="SECID0EGGBG"><title>Distribution.</title><p>Originally form Tropical Africa, India and Macronesia and introduced elsewhere.</p></tp:treatment-sec><tp:treatment-sec sec-type="distribution" id="SECID0ELGBG"><title>Distribution in Thailand.</title><p>NORTHERN: Chiang Mai (Mae Rim, Doi Suthep-Pui, Doi Saket, Mae Chaem, Samoeng, Mueang Chiang Mai), Lamphun (Doi Khun Tan), Tak; NORTH-EASTERN: Loei (Phu Luang, Phu Ruea, Phu Kradueng), Udon Thani (Ban Dung, Phu Kao), Nong Khai, Maha Sarakham, Khon Kaen (Phu Wiang, Tha Phra); EASTERN: Nakhon Ratchasima (Pak Thong Chai, Pak Chong), Buri Ram (Chaloem Phra Kiat), Si Sa Ket (Khao Phra Wihan), Ubon Ratchathani (Pha Taem, Phu Chong Na Yoi); SOUTH-WESTERN: Kanchanaburi (Thong Pha Phum); CENTRAL: Bangkok, Suphan Buri (Mueang Suphan Buri), Nakhon Nayok (Khao Yai), Samut Prakan (Phra Pradaeng); SOUTH-EASTERN: Prachin Buri (Khao Khiao), Chon Buri (Ko Si Chang, Sattahip), Sakaeo (Aranyaprathet).</p><fig id="F9" position="float" orientation="portrait"><object-id xmlns:xlink="http://www.w3.org/1999/xlink" content-type="doi" xlink:type="simple">10.3897/phytokeys.234.106486.figure9</object-id><object-id xmlns:xlink="http://www.w3.org/1999/xlink" content-type="arpha" xlink:type="simple">CD0C61FA-A3BC-51FC-A989-082DF62C3F15</object-id><label>Figure 9.</label><caption><p><italic><tp:taxon-name><tp:taxon-name-part taxon-name-part-type="genus" reg="Cenchrus">Cenchrus</tp:taxon-name-part><tp:taxon-name-part taxon-name-part-type="species" reg="pedicellatus">pedicellatus</tp:taxon-name-part></tp:taxon-name></italic> (Trin.) Morrone <bold>A</bold> habitat <bold>B</bold> inflorescence <bold>C</bold> spikelets with involucre <bold>D</bold> spikelets. (Photographs: Paweena Wessapak).</p></caption><graphic xmlns:xlink="http://www.w3.org/1999/xlink" xlink:href="phytokeys-234-001_article-106486__-g009.jpg" position="float" orientation="portrait" xlink:type="simple" id="oo_913566.jpg"><uri content-type="original_file" xlink:type="simple">https://binary.pensoft.net/fig/913566</uri></graphic></fig></tp:treatment-sec><tp:treatment-sec sec-type="habitat" id="SECID0EQHBG"><title>Habitat and ecology.</title><p>In open areas by the roadside, open areas in disturbed or deciduous forest at elevations of 25–1100 m a.m.s.l. Flowering and fruiting from October to March.</p></tp:treatment-sec><tp:treatment-sec sec-type="Vernacular name" id="SECID0EVHBG"><title>Vernacular name.</title><p>Ya kha chon chop (หญ้าขจรจบ), <bold>Ya kha chon chop dok yai</bold> (หญ้าขจรจบดอกใหญ่); Annual kyasuwa grass, Deenanath grass, Dinanath grass, Hairy fountain grass (English).</p></tp:treatment-sec><tp:treatment-sec sec-type="material" id="SECID0E4HBG"><title>Specimens examined.</title><p><bold>Thailand. Bangkok</bold>: 16 Dec 1990, <italic>K. Larsen, S. S. Larsen, W. Nanakorn, W. Ueachirakan &amp; P. Sirirugsa 42014</italic> (AAU); <bold>Buri Ram</bold>: Chaloem Phra Kiat, Isan Khet, 21 Oct 2017, <italic>P. Wessapak 409</italic> (BK); <bold>Chiang Mai</bold>: Doi Saket, Ban Pang Faen, 10 Dec 1998, <italic>F. Konta &amp; S. Khao-Iam 4422</italic> (BKF); Doi Suthep, 21 Oct 1987, <italic>J. F. Maxwell 87-1218</italic> (AAU, BKF); Doi Suthep-Pui, 21 Nov 1996, <italic>S. K. Kafle 13</italic> (CMUB); Mae Chaem, Ban Mae Wak, 19 Dec 1998, <italic>F. Konta, C. Phengklai &amp; S. Khao-Iam 4813</italic> (BKF); Mae Rim, 10 Feb 2006, <italic>C. Glamwaewwong 466</italic> (QBG); Mueang Chiang Mai, 5 Dec 1989, <italic>C. Lek-korbkul 602</italic> (CMUB); Samoeng, 21 Oct 2001, <italic>S. Laegaard 21763</italic> (AAU, BKF, K, QBG); <bold>Chon Buri</bold>: Ko Si Chang, 29 Nov 1992, <italic>J. F. Maxwell 92-785</italic> (CMUB, P); Sattahip, Thung Brong, 10 Jun 1971, <italic>J. F. Maxwell 71-416</italic> (AAU, BK); <bold>Kanchanaburi</bold>: Thong Pha Phum, Pilok, 23 Oct 2004, <italic>S. Sirimongkol 166</italic> (BKF); <bold>Khon Kaen</bold>: Phu Wiang, Khok Phu Ta Ka, 30 Nov 2003, <italic>C. Jaroenchai 36</italic> (KKU); Tha Phra, 3 Nov 1971, <italic>T. Smitinand 11518</italic> (BKF); <bold>Lamphun</bold>: Mae Tha, Doi Khun Tan, 18 Nov 1993, <italic>J. F. Maxwell 93-1376</italic> (BKF, CMUB); <bold>Loei</bold>: Phu Kradueng, 25 Dec 2011, <italic>M. Norsaengsri &amp; N. Tathana 8424</italic> (QBG); Phu Luang, 19 Dec 2001, <italic>V. Chaemchumroon 1204</italic> (BKF); Phu Ruea, 27 Nov 2005, <italic>C. Jaroenchai 243</italic> (KKU); <bold>Maha Sarakham</bold>: 30 Oct 1965, <italic>S. Sutheesorn 705</italic> (BK); <bold>Nakhon Nayok</bold>: Khao Yai, 13 Oct 1984, <italic>G. Murata, C. Phengklai, S. Mitsuta, H. Nagamasu &amp; N. Nantasan T-52211</italic> (BKF); ibid., 15 Oct 1984, <italic>G. Murata, C. Phengklai, S. Mitsuta, H. Nagamasu &amp; N. Nantasen T-52591</italic> (BKF); <bold>Nakhon Ratchasima</bold>: Pak Chong, 14 Jan 1965, <italic>Umpai 172</italic> (BK); Pak Thong Chai, Nov 1970, <italic>Ch. Charoenpol, K. Larsen &amp; E. Warncke 4535</italic> (BKF, K); 9 Dec 1962, <italic>C. Phengklai 408</italic> (BKF); 6 Nov 1963, <italic>T. Smitinand 8398</italic> (BKF); <bold>Nong Khai</bold>: 10 Nov 1984, <italic>G. Murata, S. Mitsuta, T. Yahara, H. Nagamasu &amp; N. Nantasen T-40452</italic> (BKF); <bold>Prachin Buri</bold>: Mueang Prachin Buri, Khao Khiao, 25 Oct 2000, <italic>S. Watthana &amp; T. Riyapun 963</italic> (QBG); <bold>Sakaeo</bold>: Aranyaprathet, 20 Nov 1984, <italic>Chabeuf s.n.</italic> (P); <bold>Samut Prakan</bold>: Phra Pradaeng, Song Khanong, 25 Mar 2012, <italic>P. Wessapak &amp; C. Ngernsaengsaruay 205</italic> (BK); <bold>Si Sa Ket</bold>: Khao Phra Wihan, Pha Mo I Daeng, 21 Dec 2005, <italic>R. Pooma, K. Pattarahirankanok, S. Sirimongkol &amp; K. Poopath 6002</italic> (BKF); 10 Oct 1984, <italic>G. Murata, C. Phengklai, S. Mitsuta, H. Nagamasu &amp; N. Nantasen T-38118</italic> (BKF)]; <bold>Suphan Buri</bold>: Mueang Suphan Buri, Don Masang, 30 Dec 2016, <italic>P. Wessapak 352</italic> (BK)]; <bold>Tak</bold>: Mae Sot-Umphang road, 23 Oct 1997, <italic>Anonymous s.n.</italic> (QBG); <bold>Ubon Ratchathani</bold>: Pha Taem, 28 Oct 2001, <italic>S. Laegaard, M. Norsaengsri, P. Pornpongrungrueng &amp; S. Khoomkrathok 21857</italic> (AAU, QBG); Phu Chong Na Yoi, Phalan Kong Kwian, 6 Nov 2010, <italic>P. Wessapak, Y. Buangam &amp; W. Sareemongkonnimit 158</italic> (BK); <bold>Udon Thani</bold>: Ban Dung, Ban Dung Yai, 4 Dec 2008, <italic>M. Norsaengsri 4561</italic> (QBG); Phu Kao, Non Sung, 3 Jan 1968, <italic>K. Bunchuai 1519</italic> (BKF, C).</p></tp:treatment-sec><tp:treatment-sec sec-type="notes" id="SECID0EJMBG"><title>Note.</title><p>This species has been used for improving pasture quality, in soil remediation and erosion control (<xref ref-type="bibr" rid="B2">Asmare et al. 2016</xref>; <xref ref-type="bibr" rid="B36">Umer et al. 2019</xref>; <xref ref-type="bibr" rid="B21">Kumar and Fulekar 2022</xref>). It was introduced to Thailand from India for forage. At present, it has become naturalised as a weed and is distributed to almost all Thai floristic regions. <italic><tp:taxon-name><tp:taxon-name-part taxon-name-part-type="genus" reg="Cenchrus">Cenchrus</tp:taxon-name-part><tp:taxon-name-part taxon-name-part-type="species" reg="pedicellatus">pedicellatus</tp:taxon-name-part></tp:taxon-name></italic> is a close relative of <italic><tp:taxon-name><tp:taxon-name-part taxon-name-part-type="genus" reg="Cenchrus">C.</tp:taxon-name-part><tp:taxon-name-part taxon-name-part-type="species" reg="setosus">setosus</tp:taxon-name-part></tp:taxon-name></italic>, but differs in terms of having a pedicelled spikelet, while <italic><tp:taxon-name><tp:taxon-name-part taxon-name-part-type="genus" reg="Cenchrus">C.</tp:taxon-name-part><tp:taxon-name-part taxon-name-part-type="species" reg="setosus">setosus</tp:taxon-name-part></tp:taxon-name></italic> only has one sessile spikelet. Furthermore, its hairs on bristles are usually fluffier than the latter.</p></tp:treatment-sec><ref-list><ref id="B15"><mixed-citation xmlns:xlink="http://www.w3.org/1999/xlink" xlink:type="simple"><person-group><name name-style="western"><surname>Gutiérrez</surname><given-names>HF</given-names></name></person-group> (<year>2015</year>) <article-title>Las especies americanas del género <italic><tp:taxon-name><tp:taxon-name-part taxon-name-part-type="genus">Cenchrus</tp:taxon-name-part></tp:taxon-name></italic> s.l. (<tp:taxon-name><tp:taxon-name-part taxon-name-part-type="family">Poaceae</tp:taxon-name-part></tp:taxon-name>, <tp:taxon-name><tp:taxon-name-part taxon-name-part-type="subfamily">Panicoideae</tp:taxon-name-part></tp:taxon-name>, <tp:taxon-name><tp:taxon-name-part taxon-name-part-type="tribe">Paniceae</tp:taxon-name-part></tp:taxon-name>).</article-title><source>Darwiniana</source><volume>3</volume>(<issue>1</issue>): <fpage>114</fpage>–<lpage>200</lpage>. <ext-link xlink:href="10.14409/fabicib.v18i0.4863" ext-link-type="doi" xlink:type="simple">https://doi.org/10.14409/fabicib.v18i0.4863</ext-link></mixed-citation></ref><ref id="B16"><mixed-citation xmlns:xlink="http://www.w3.org/1999/xlink" xlink:type="simple"><person-group><name name-style="western"><surname>Gutiérrez</surname><given-names>HF</given-names></name><name name-style="western"><surname>Morrone</surname><given-names>O</given-names></name></person-group> (<year>2012</year>) <article-title>Novedades nomenclaturales en <italic><tp:taxon-name><tp:taxon-name-part taxon-name-part-type="genus">Cenchrus</tp:taxon-name-part></tp:taxon-name></italic> s.l. (<tp:taxon-name><tp:taxon-name-part taxon-name-part-type="family">Poaceae</tp:taxon-name-part></tp:taxon-name>: <tp:taxon-name><tp:taxon-name-part taxon-name-part-type="subfamily">Panicoideae</tp:taxon-name-part></tp:taxon-name>: <tp:taxon-name><tp:taxon-name-part taxon-name-part-type="tribe">Paniceae</tp:taxon-name-part></tp:taxon-name>).</article-title><source>Boletín de la Sociedad Argentina de Botánica</source><volume>47</volume>(<issue>1–2</issue>): <fpage>263</fpage>–<lpage>269</lpage>.</mixed-citation></ref><ref id="B2"><mixed-citation xmlns:xlink="http://www.w3.org/1999/xlink" xlink:type="simple"><person-group><name name-style="western"><surname>Asmare</surname><given-names>B</given-names></name><name name-style="western"><surname>Demeke</surname><given-names>S</given-names></name><name name-style="western"><surname>Tolemariam</surname><given-names>T</given-names></name><name name-style="western"><surname>Tegegne</surname><given-names>F</given-names></name><name name-style="western"><surname>Wamatu</surname><given-names>J</given-names></name><name name-style="western"><surname>Rischkowsky</surname><given-names>B</given-names></name></person-group> (<year>2016</year>) <article-title>Determinants of the utilization of desho grass (<italic><tp:taxon-name><tp:taxon-name-part taxon-name-part-type="genus">Pennisetum</tp:taxon-name-part><tp:taxon-name-part taxon-name-part-type="species">pedicellatum</tp:taxon-name-part></tp:taxon-name></italic>) by farmers in Ethiopia.</article-title><source>Tropical Grasslands-Forrajes Tropicales</source><volume>4</volume>(<issue>2</issue>): <fpage>112</fpage>–<lpage>121</lpage>. <ext-link xlink:href="10.17138/TGFT(4)112-121" ext-link-type="doi" xlink:type="simple">https://doi.org/10.17138/TGFT(4)112-121</ext-link></mixed-citation></ref><ref id="B36"><mixed-citation xmlns:xlink="http://www.w3.org/1999/xlink" xlink:type="simple"><person-group><name name-style="western"><surname>Umer</surname><given-names>S</given-names></name><name name-style="western"><surname>Aticho</surname><given-names>A</given-names></name><name name-style="western"><surname>Endalikachew</surname><given-names>K</given-names></name></person-group> (<year>2019</year>) <article-title>Effects of integrated use of grass strip and soil bund on soil properties, Southern Ethiopia.</article-title><source>Journal of Degraded and Mining Lands Management</source><volume>6</volume>(<issue>2</issue>): <fpage>1569</fpage>–<lpage>1578</lpage>. <ext-link xlink:href="10.15243/jdmlm.2019.062.1569" ext-link-type="doi" xlink:type="simple">https://doi.org/10.15243/jdmlm.2019.062.1569</ext-link></mixed-citation></ref><ref id="B21"><mixed-citation xmlns:xlink="http://www.w3.org/1999/xlink" xlink:type="simple"><person-group><name name-style="western"><surname>Kumar</surname><given-names>P</given-names></name><name name-style="western"><surname>Fulekar</surname><given-names>MH</given-names></name></person-group> (<year>2022</year>) <article-title>Cadmium phytoremediation potential of Deenanath grass (<italic><tp:taxon-name><tp:taxon-name-part taxon-name-part-type="genus">Pennisetum</tp:taxon-name-part><tp:taxon-name-part taxon-name-part-type="species">pedicellatum</tp:taxon-name-part></tp:taxon-name></italic>) and the assessment of bacterial communities in the rhizospheric soil.</article-title><source>Environmental Science and Pollution Research International</source><volume>29</volume>(<issue>2</issue>): <fpage>2936</fpage>–<lpage>2953</lpage>. <ext-link xlink:href="10.1007/s11356-021-15667-8" ext-link-type="doi" xlink:type="simple">https://doi.org/10.1007/s11356-021-15667-8</ext-link></mixed-citation></ref></ref-list></tp:taxon-treatment>
